# Supplementary material for: Do Honeybees Shape the Bacterial Community Composition in Floral Nectar?
Source: PLoS One. 2013 Jul 3;8(7):e67556. doi: 10.1371/journal.pone.0067556 (PMC3701072; doi:10.1371/journal.pone.0067556)
Supplement: Table S3 — OUT’s data. OTU abundances and taxonomic classifications within each nectar or bee sample. Data was obtained using the 454 pyrosequencing. (XLSX) [file pone.0067556.s005.xlsx]

## Sheet: OTU data
	Table S2. OTU's data. OTU abundances and taxonomic classifications within each nectar or bee sample. Data was obtained using the 454 pyrosequencing
Y1-Y5 represent Amygdalus communis samples, Capital letters B and N represent the sample origin: B- bee; N- floral nectar. Y6-Y8 represent Citrus paradisi samples, Capital letters B, C, U represent the sample origin: B- bee; C- nectar from covered flowers; U- nectar from uncovered flowers.
Sample name		Y1N	Y2N	Y3N	Y4N	Y5N	Y1B	Y2B	Y3B	Y4B	Y5B	Y6U	Y7U	Y8U	Y6C	Y7C	Y8C	Y6B	Y7B	Y8B	Taxonomy Classification
OTU No.	OTU Size
1	19509	0	13	0	1	1	9	5447	23	2	86	4	0	2	0	1	0	647	11953	1320	Bacteria(100);"Proteobacteria"(100);Gammaproteobacteria(100);"Enterobacteriales"(100);Enterobacteriaceae(100);Arsenophonus(100);
2	6581	0	0	0	92	27	0	0	1	2	0	3532	1117	5	0	0	0	1804	0	1	Bacteria(100);unclassified(100);unclassified(100);unclassified(100);unclassified(100);unclassified(100);
3	5971	2235	2266	36	138	55	100	79	23	908	130	0	0	0	0	1	0	0	0	0	Bacteria(100);unclassified(100);unclassified(100);unclassified(100);unclassified(100);unclassified(100);
4	3615	0	0	0	6	1	0	0	0	1	0	1898	1048	15	0	0	2	642	1	1	Bacteria(100);unclassified(100);unclassified(100);unclassified(100);unclassified(100);unclassified(100);
5	2438	818	788	161	56	24	37	26	138	332	53	0	1	1	1	2	0	0	0	0	Bacteria(100);unclassified(100);unclassified(100);unclassified(100);unclassified(100);unclassified(100);
6	2085	0	0	434	930	605	0	0	88	20	8	0	0	0	0	0	0	0	0	0	Bacteria(100);"Proteobacteria"(100);Gammaproteobacteria(99);Pseudomonadales(88);Moraxellaceae(88);Acinetobacter(87);
7	1937	756	707	4	40	13	32	23	4	315	43	0	0	0	0	0	0	0	0	0	Bacteria(100);unclassified(100);unclassified(100);unclassified(100);unclassified(100);unclassified(100);
8	1390	0	0	0	0	0	0	0	0	0	0	336	973	0	0	0	0	81	0	0	Bacteria(100);unclassified(100);unclassified(100);unclassified(100);unclassified(100);unclassified(100);
9	1248	31	9	0	267	57	874	1	2	0	7	0	0	0	0	0	0	0	0	0	Bacteria(100);"Proteobacteria"(100);Gammaproteobacteria(100);"Enterobacteriales"(100);Enterobacteriaceae(100);unclassified(100);
10	1187	431	449	14	26	12	22	10	13	174	33	0	1	0	0	1	1	0	0	0	Bacteria(100);unclassified(100);unclassified(100);unclassified(100);unclassified(100);unclassified(100);
11	762	1	2	2	0	0	5	1	0	8	0	157	15	24	15	499	28	4	0	1	Bacteria(100);unclassified(100);unclassified(100);unclassified(100);unclassified(100);unclassified(100);
12	634	0	0	0	0	0	0	27	11	0	0	0	0	0	0	0	0	3	54	539	Bacteria(100);"Proteobacteria"(100);Gammaproteobacteria(100);"Enterobacteriales"(100);Enterobacteriaceae(100);Arsenophonus(100);
13	606	0	0	0	0	0	0	0	606	0	0	0	0	0	0	0	0	0	0	0	Bacteria(100);"Firmicutes"(100);"Bacilli"(100);"Lactobacillales"(100);Lactobacillaceae(100);Lactobacillus(82);
14	603	0	0	0	0	0	0	0	0	0	0	22	563	0	0	0	0	17	1	0	Bacteria(100);unclassified(100);unclassified(100);unclassified(100);unclassified(100);unclassified(100);
15	595	0	0	0	1	0	0	0	0	0	0	128	328	0	0	0	0	137	1	0	Bacteria(100);"Proteobacteria"(100);Gammaproteobacteria(100);Pseudomonadales(100);Moraxellaceae(100);Acinetobacter(98);
16	579	0	0	0	1	0	0	0	0	0	0	218	82	3	0	0	0	274	0	1	Bacteria(100);"Proteobacteria"(100);Gammaproteobacteria(100);Pseudomonadales(100);Moraxellaceae(100);Acinetobacter(99);
17	515	3	1	0	0	0	1	0	0	3	0	67	21	47	33	231	100	4	0	4	Bacteria(100);unclassified(100);unclassified(100);unclassified(100);unclassified(100);unclassified(100);
18	503	186	190	1	13	6	8	7	0	79	13	0	0	0	0	0	0	0	0	0	Bacteria(100);unclassified(100);unclassified(100);unclassified(100);unclassified(100);unclassified(100);
19	495	0	0	0	3	3	0	0	0	0	0	241	78	4	0	0	0	166	0	0	Bacteria(100);"Proteobacteria"(100);Gammaproteobacteria(100);Pseudomonadales(100);Moraxellaceae(100);Acinetobacter(99);
20	446	0	0	0	0	0	0	1	1	0	0	0	0	0	0	0	0	0	0	444	no_consensus;
21	415	1	1	0	0	0	0	323	1	0	5	0	0	0	0	0	0	35	23	26	Bacteria(100);"Proteobacteria"(100);Gammaproteobacteria(100);"Enterobacteriales"(100);Enterobacteriaceae(100);Arsenophonus(100);
22	371	0	0	0	0	0	0	64	0	0	1	0	0	0	0	0	0	9	225	72	Bacteria(100);"Proteobacteria"(100);Gammaproteobacteria(100);"Enterobacteriales"(100);Enterobacteriaceae(100);Arsenophonus(100);
23	347	1	77	1	1	0	0	0	100	0	0	1	10	13	1	2	74	49	1	16	Bacteria(100);unclassified(100);unclassified(100);unclassified(100);unclassified(100);unclassified(100);
24	327	0	0	0	1	1	0	0	0	0	0	111	177	0	0	0	0	37	0	0	Bacteria(100);"Proteobacteria"(100);Gammaproteobacteria(100);Pseudomonadales(99);Moraxellaceae(99);Acinetobacter(96);
25	325	0	127	0	3	3	0	0	1	1	0	6	34	0	12	18	2	118	0	0	no_consensus;
26	315	0	0	0	1	0	0	0	0	0	0	15	287	0	0	0	0	11	0	1	Bacteria(100);"Proteobacteria"(100);Gammaproteobacteria(100);Pseudomonadales(100);Moraxellaceae(100);Acinetobacter(99);
27	302	0	0	0	0	0	0	0	0	0	0	129	59	4	0	0	0	110	0	0	no_consensus;
28	300	108	114	1	5	2	5	4	1	49	11	0	0	0	0	0	0	0	0	0	Bacteria(100);unclassified(100);unclassified(100);unclassified(100);unclassified(100);unclassified(100);
29	293	0	0	0	3	4	0	0	0	0	0	259	26	0	0	0	0	1	0	0	Bacteria(100);unclassified(100);unclassified(100);unclassified(100);unclassified(100);unclassified(100);
30	279	0	0	0	0	0	0	137	0	0	1	1	0	0	0	0	0	8	124	8	Bacteria(100);"Proteobacteria"(100);Gammaproteobacteria(100);"Enterobacteriales"(100);Enterobacteriaceae(100);Arsenophonus(100);
31	252	0	0	179	15	28	0	0	30	0	0	0	0	0	0	0	0	0	0	0	Bacteria(100);"Proteobacteria"(100);Gammaproteobacteria(99);unclassified(99);unclassified(99);unclassified(99);
32	246	0	0	0	0	0	0	0	0	0	0	16	130	0	0	0	0	100	0	0	Bacteria(100);"Proteobacteria"(100);Gammaproteobacteria(100);Pseudomonadales(100);Moraxellaceae(100);Acinetobacter(100);
33	245	0	0	3	92	146	0	0	0	3	0	1	0	0	0	0	0	0	0	0	Bacteria(100);"Proteobacteria"(100);Gammaproteobacteria(100);unclassified(93);unclassified(93);unclassified(93);
34	242	82	101	2	8	2	1	4	1	33	8	0	0	0	0	0	0	0	0	0	Bacteria(100);unclassified(96);unclassified(96);unclassified(96);unclassified(96);unclassified(96);
35	241	1	1	0	0	0	0	0	0	0	0	49	23	1	1	159	3	2	0	1	no_consensus;
36	227	94	78	5	10	3	7	0	1	23	6	0	0	0	0	0	0	0	0	0	Bacteria(100);unclassified(98);unclassified(98);unclassified(98);unclassified(98);unclassified(98);
37	225	77	95	0	12	1	1	3	0	31	5	0	0	0	0	0	0	0	0	0	Bacteria(100);unclassified(98);unclassified(98);unclassified(98);unclassified(98);unclassified(98);
38	206	0	94	0	2	1	1	0	1	0	0	6	5	0	8	20	0	68	0	0	Bacteria(100);"Proteobacteria"(100);Gammaproteobacteria(100);"Enterobacteriales"(100);Enterobacteriaceae(100);unclassified(100);
39	206	0	0	0	0	0	0	0	0	0	0	88	111	0	0	0	0	7	0	0	Bacteria(100);"Proteobacteria"(100);Gammaproteobacteria(100);Pseudomonadales(100);Moraxellaceae(100);Acinetobacter(94);
40	205	0	1	0	0	0	0	0	0	4	1	36	24	5	8	115	9	2	0	0	Bacteria(100);unclassified(100);unclassified(100);unclassified(100);unclassified(100);unclassified(100);
41	204	0	0	0	0	0	0	0	0	0	0	57	123	2	0	0	0	22	0	0	Bacteria(100);"Proteobacteria"(100);Gammaproteobacteria(100);Pseudomonadales(95);Moraxellaceae(95);Acinetobacter(87);
42	203	5	2	0	50	12	132	1	0	0	1	0	0	0	0	0	0	0	0	0	Bacteria(100);"Proteobacteria"(100);Gammaproteobacteria(100);"Enterobacteriales"(100);Enterobacteriaceae(100);unclassified(100);
43	198	0	61	0	0	2	0	0	0	1	0	2	71	0	2	18	4	37	0	0	Bacteria(100);"Proteobacteria"(100);Gammaproteobacteria(100);"Enterobacteriales"(100);Enterobacteriaceae(100);unclassified(100);
44	196	0	0	67	64	49	0	0	16	0	0	0	0	0	0	0	0	0	0	0	Bacteria(100);"Proteobacteria"(100);Gammaproteobacteria(100);unclassified(100);unclassified(100);unclassified(100);
45	195	0	0	0	5	5	0	0	0	0	0	123	40	0	0	0	0	22	0	0	Bacteria(100);unclassified(100);unclassified(100);unclassified(100);unclassified(100);unclassified(100);
46	191	4	3	0	47	14	120	0	0	0	3	0	0	0	0	0	0	0	0	0	Bacteria(100);"Proteobacteria"(100);Gammaproteobacteria(100);"Enterobacteriales"(100);Enterobacteriaceae(100);unclassified(100);
47	176	0	0	0	0	0	0	44	2	0	0	0	0	0	0	0	0	6	29	95	Bacteria(100);"Proteobacteria"(100);Gammaproteobacteria(100);"Enterobacteriales"(100);Enterobacteriaceae(100);Arsenophonus(100);
48	170	0	0	0	1	0	0	0	0	0	0	85	4	0	0	0	0	80	0	0	Bacteria(100);unclassified(100);unclassified(100);unclassified(100);unclassified(100);unclassified(100);
49	169	70	56	0	4	1	4	2	0	27	5	0	0	0	0	0	0	0	0	0	Bacteria(100);unclassified(96);unclassified(96);unclassified(96);unclassified(96);unclassified(96);
50	157	61	55	1	2	3	2	2	2	28	1	0	0	0	0	0	0	0	0	0	Bacteria(100);unclassified(100);unclassified(100);unclassified(100);unclassified(100);unclassified(100);
51	154	0	64	0	1	1	1	0	3	0	0	1	7	0	2	9	4	58	0	3	Bacteria(100);unclassified(100);unclassified(100);unclassified(100);unclassified(100);unclassified(100);
52	151	55	62	3	3	0	5	2	1	16	4	0	0	0	0	0	0	0	0	0	Bacteria(100);"Proteobacteria"(88);unclassified(88);unclassified(88);unclassified(88);unclassified(88);
53	150	64	56	0	3	1	4	2	0	19	1	0	0	0	0	0	0	0	0	0	Bacteria(100);unclassified(98);unclassified(98);unclassified(98);unclassified(98);unclassified(98);
54	148	0	0	0	0	0	0	0	0	0	146	0	0	0	0	0	0	2	0	0	Bacteria(100);unclassified(100);unclassified(100);unclassified(100);unclassified(100);unclassified(100);
55	148	0	0	0	3	14	0	0	0	0	0	97	16	11	0	0	0	7	0	0	Bacteria(100);"Proteobacteria"(100);Gammaproteobacteria(100);Pseudomonadales(98);Moraxellaceae(97);Acinetobacter(93);
56	143	0	0	0	0	0	2	16	105	2	18	0	0	0	0	0	0	0	0	0	Bacteria(100);"Firmicutes"(100);"Bacilli"(100);"Lactobacillales"(100);Lactobacillaceae(100);unclassified(75);
57	143	0	0	0	0	0	0	0	0	0	0	16	113	3	0	0	0	10	0	1	Bacteria(100);"Proteobacteria"(100);Gammaproteobacteria(100);Pseudomonadales(100);Moraxellaceae(100);Acinetobacter(100);
58	137	0	0	19	1	20	0	0	42	3	1	0	51	0	0	0	0	0	0	0	Bacteria(100);"Tenericutes"(100);Mollicutes(100);Entomoplasmatales(100);Entomoplasmataceae(100);Mesoplasma(100);
59	136	0	0	0	2	0	0	0	0	0	0	31	93	2	0	0	0	8	0	0	Bacteria(100);unclassified(100);unclassified(100);unclassified(100);unclassified(100);unclassified(100);
60	130	47	49	2	9	3	3	2	1	12	2	0	0	0	0	0	0	0	0	0	Bacteria(100);unclassified(97);unclassified(97);unclassified(97);unclassified(97);unclassified(97);
61	129	0	0	23	3	7	0	0	65	0	2	0	29	0	0	0	0	0	0	0	Bacteria(100);"Tenericutes"(100);Mollicutes(100);Entomoplasmatales(100);Entomoplasmataceae(100);Mesoplasma(100);
62	129	0	0	0	1	0	0	0	0	0	0	60	53	1	0	0	0	14	0	0	Bacteria(100);"Proteobacteria"(100);Gammaproteobacteria(100);Pseudomonadales(100);Moraxellaceae(100);Acinetobacter(96);
63	120	0	0	0	1	0	0	0	0	0	0	35	59	0	0	0	0	25	0	0	Bacteria(100);"Proteobacteria"(100);Gammaproteobacteria(100);Pseudomonadales(100);Moraxellaceae(100);Acinetobacter(95);
64	120	0	0	0	0	0	0	8	0	0	2	0	0	0	0	0	0	1	82	27	Bacteria(100);"Proteobacteria"(100);Gammaproteobacteria(100);"Enterobacteriales"(100);Enterobacteriaceae(100);Arsenophonus(100);
65	116	0	0	0	0	0	0	18	0	0	0	0	0	0	0	0	0	2	93	3	Bacteria(100);"Proteobacteria"(100);Gammaproteobacteria(100);"Enterobacteriales"(100);Enterobacteriaceae(100);Arsenophonus(100);
66	113	0	0	0	0	0	100	0	0	0	13	0	0	0	0	0	0	0	0	0	Bacteria(100);"Actinobacteria"(100);Actinobacteria(100);Bifidobacteriales(100);Bifidobacteriaceae(100);Bifidobacterium(100);
67	110	0	0	0	6	7	0	0	0	0	0	73	14	0	0	0	0	10	0	0	Bacteria(100);"Proteobacteria"(100);Gammaproteobacteria(100);Pseudomonadales(98);Moraxellaceae(98);Acinetobacter(92);
68	110	0	41	1	0	0	0	0	17	0	0	1	2	3	0	4	11	25	0	5	no_consensus;
69	110	0	0	50	40	11	0	0	7	2	0	0	0	0	0	0	0	0	0	0	Bacteria(100);"Proteobacteria"(100);Gammaproteobacteria(92);unclassified(92);unclassified(92);unclassified(92);
70	109	0	0	10	44	46	0	0	7	2	0	0	0	0	0	0	0	0	0	0	Bacteria(100);"Proteobacteria"(100);Gammaproteobacteria(91);unclassified(82);unclassified(82);unclassified(82);
71	102	0	0	0	0	0	0	0	0	2	0	0	0	0	0	0	0	78	22	0	Bacteria(100);"Proteobacteria"(100);Alphaproteobacteria(100);Rhizobiales(100);unclassified(100);unclassified(100);
72	101	0	0	0	3	5	0	0	0	0	0	71	8	7	0	0	0	7	0	0	Bacteria(100);"Proteobacteria"(100);Gammaproteobacteria(100);Pseudomonadales(100);Moraxellaceae(100);Acinetobacter(100);
73	101	0	0	0	0	0	0	2	97	1	1	0	0	0	0	0	0	0	0	0	Bacteria(100);"Firmicutes"(100);"Bacilli"(100);"Lactobacillales"(100);Lactobacillaceae(100);Lactobacillus(83);
74	97	0	0	0	0	0	0	5	85	2	5	0	0	0	0	0	0	0	0	0	Bacteria(100);"Firmicutes"(100);"Bacilli"(100);"Lactobacillales"(100);Lactobacillaceae(98);unclassified(98);
75	96	0	32	0	0	1	0	0	2	0	0	0	16	0	5	7	0	32	0	1	Bacteria(100);"Proteobacteria"(100);Gammaproteobacteria(100);"Enterobacteriales"(100);Enterobacteriaceae(100);unclassified(100);
76	93	0	0	0	0	0	0	10	0	0	1	0	0	0	0	0	0	3	3	76	Bacteria(100);"Proteobacteria"(100);Gammaproteobacteria(100);"Enterobacteriales"(100);Enterobacteriaceae(100);Arsenophonus(100);
77	93	30	41	1	2	0	0	1	1	16	1	0	0	0	0	0	0	0	0	0	Bacteria(100);unclassified(100);unclassified(100);unclassified(100);unclassified(100);unclassified(100);
78	88	0	0	0	3	2	0	0	0	0	0	52	4	0	0	0	0	27	0	0	Bacteria(100);"Proteobacteria"(100);Gammaproteobacteria(100);Pseudomonadales(93);Moraxellaceae(93);Acinetobacter(82);
79	86	0	0	0	0	0	0	1	0	0	0	0	0	0	0	0	0	0	85	0	Bacteria(100);unclassified(100);unclassified(100);unclassified(100);unclassified(100);unclassified(100);
80	86	27	35	0	0	2	1	3	0	15	3	0	0	0	0	0	0	0	0	0	Bacteria(100);unclassified(100);unclassified(100);unclassified(100);unclassified(100);unclassified(100);
81	85	0	0	40	21	15	0	0	9	0	0	0	0	0	0	0	0	0	0	0	Bacteria(100);"Proteobacteria"(100);Gammaproteobacteria(99);unclassified(99);unclassified(99);unclassified(99);
82	85	25	40	0	1	1	0	1	1	14	2	0	0	0	0	0	0	0	0	0	Bacteria(100);unclassified(96);unclassified(96);unclassified(96);unclassified(96);unclassified(96);
83	82	0	0	2	40	37	0	0	1	1	1	0	0	0	0	0	0	0	0	0	Bacteria(100);"Proteobacteria"(100);Gammaproteobacteria(98);unclassified(66);unclassified(66);unclassified(66);
84	81	0	0	48	0	0	0	0	33	0	0	0	0	0	0	0	0	0	0	0	Bacteria(100);unclassified(100);unclassified(100);unclassified(100);unclassified(100);unclassified(100);
85	80	0	0	8	0	5	0	0	16	1	0	0	50	0	0	0	0	0	0	0	Bacteria(100);"Tenericutes"(100);Mollicutes(100);Entomoplasmatales(100);Entomoplasmataceae(100);Mesoplasma(100);
86	79	23	33	0	2	2	0	0	0	15	4	0	0	0	0	0	0	0	0	0	Bacteria(100);unclassified(92);unclassified(92);unclassified(92);unclassified(92);unclassified(92);
87	77	0	0	0	0	0	0	3	0	0	0	0	0	0	0	0	0	0	71	3	Bacteria(100);"Proteobacteria"(100);Gammaproteobacteria(100);"Enterobacteriales"(100);Enterobacteriaceae(100);Arsenophonus(100);
88	77	0	0	0	0	1	0	0	0	0	0	51	1	1	0	0	0	22	0	1	Bacteria(100);"Proteobacteria"(100);Gammaproteobacteria(100);Pseudomonadales(94);Moraxellaceae(94);Acinetobacter(76);
89	76	2	1	0	21	7	44	0	0	0	1	0	0	0	0	0	0	0	0	0	Bacteria(100);"Proteobacteria"(100);Gammaproteobacteria(100);"Enterobacteriales"(100);Enterobacteriaceae(100);unclassified(100);
90	76	0	0	0	0	0	0	9	0	0	0	0	0	0	0	0	0	1	5	61	Bacteria(100);"Proteobacteria"(100);Gammaproteobacteria(100);"Enterobacteriales"(100);Enterobacteriaceae(100);Arsenophonus(100);
91	76	2	30	0	1	0	0	0	0	0	0	0	2	0	6	3	6	24	0	2	Bacteria(100);"Proteobacteria"(100);Gammaproteobacteria(100);"Enterobacteriales"(100);Enterobacteriaceae(100);unclassified(100);
92	74	0	2	0	0	0	0	0	0	0	0	19	0	0	0	52	0	1	0	0	Bacteria(100);unclassified(99);unclassified(99);unclassified(99);unclassified(99);unclassified(99);
93	72	0	29	0	1	1	0	0	0	0	0	4	2	0	0	4	1	29	0	1	Bacteria(100);"Proteobacteria"(100);Gammaproteobacteria(100);"Enterobacteriales"(100);Enterobacteriaceae(100);unclassified(100);
94	71	0	0	0	1	1	0	0	0	0	0	16	35	0	0	0	0	18	0	0	Bacteria(100);"Proteobacteria"(100);Gammaproteobacteria(100);Pseudomonadales(99);Moraxellaceae(99);Acinetobacter(95);
95	71	0	25	0	0	1	0	0	14	0	0	1	7	1	0	3	5	13	0	1	Bacteria(100);"Proteobacteria"(100);Gammaproteobacteria(100);"Enterobacteriales"(100);Enterobacteriaceae(100);unclassified(100);
96	70	23	27	0	2	2	2	1	0	8	5	0	0	0	0	0	0	0	0	0	Bacteria(100);unclassified(100);unclassified(100);unclassified(100);unclassified(100);unclassified(100);
97	70	0	9	0	1	0	0	0	18	0	0	0	0	3	0	1	25	11	0	2	Bacteria(100);unclassified(100);unclassified(100);unclassified(100);unclassified(100);unclassified(100);
98	69	0	0	0	0	0	1	0	53	8	6	0	0	0	0	0	0	1	0	0	Bacteria(100);"Proteobacteria"(100);Betaproteobacteria(100);Burkholderiales(100);Comamonadaceae(100);Acidovorax(89);
99	69	4	0	0	0	2	63	0	0	0	0	0	0	0	0	0	0	0	0	0	Bacteria(100);unclassified(100);unclassified(100);unclassified(100);unclassified(100);unclassified(100);
100	68	0	0	0	0	0	0	0	0	0	0	20	28	0	0	0	0	20	0	0	Bacteria(100);"Proteobacteria"(100);Gammaproteobacteria(100);Pseudomonadales(99);Moraxellaceae(99);Acinetobacter(96);
101	68	25	29	1	4	1	0	0	0	6	1	0	0	0	0	1	0	0	0	0	Bacteria(100);unclassified(93);unclassified(93);unclassified(93);unclassified(93);unclassified(93);
102	68	0	0	0	1	2	0	0	0	0	0	46	8	1	0	0	1	9	0	0	Bacteria(100);"Proteobacteria"(100);Gammaproteobacteria(100);Pseudomonadales(100);Moraxellaceae(100);Acinetobacter(98);
103	68	30	24	0	2	1	2	0	0	8	1	0	0	0	0	0	0	0	0	0	Bacteria(100);unclassified(100);unclassified(100);unclassified(100);unclassified(100);unclassified(100);
104	68	22	29	0	1	1	1	1	0	8	5	0	0	0	0	0	0	0	0	0	Bacteria(100);unclassified(100);unclassified(100);unclassified(100);unclassified(100);unclassified(100);
105	68	31	15	4	2	1	1	4	2	7	1	0	0	0	0	0	0	0	0	0	Bacteria(100);unclassified(100);unclassified(100);unclassified(100);unclassified(100);unclassified(100);
106	66	0	0	0	0	0	0	56	2	0	1	0	0	0	0	0	0	4	1	2	Bacteria(100);"Proteobacteria"(100);Gammaproteobacteria(100);"Enterobacteriales"(100);Enterobacteriaceae(100);Arsenophonus(100);
107	66	64	0	0	1	0	0	0	0	1	0	0	0	0	0	0	0	0	0	0	Bacteria(100);"Verrucomicrobia"(100);Verrucomicrobiae(100);Verrucomicrobiales(100);Verrucomicrobiaceae(100);Akkermansia(100);
108	64	23	25	0	2	0	2	1	0	11	0	0	0	0	0	0	0	0	0	0	Bacteria(100);unclassified(96);unclassified(96);unclassified(96);unclassified(96);unclassified(96);
109	64	0	0	0	0	0	10	0	0	0	50	0	0	0	0	0	0	1	0	3	Bacteria(100);"Firmicutes"(100);"Bacilli"(100);"Lactobacillales"(100);unclassified(100);unclassified(100);
110	64	0	0	0	0	0	0	0	0	0	0	56	5	0	0	0	0	3	0	0	Bacteria(100);"Proteobacteria"(100);Gammaproteobacteria(100);Pseudomonadales(100);Moraxellaceae(100);Acinetobacter(96);
111	64	0	0	0	0	0	0	24	2	0	1	0	0	0	0	0	0	0	0	37	Bacteria(100);"Proteobacteria"(100);Gammaproteobacteria(100);"Enterobacteriales"(100);Enterobacteriaceae(100);Arsenophonus(100);
112	62	0	0	0	0	0	0	0	0	58	0	0	0	0	0	0	0	0	0	4	no_consensus;
113	59	0	0	0	0	0	0	0	0	0	0	23	18	0	0	0	0	18	0	0	Bacteria(100);"Proteobacteria"(100);Gammaproteobacteria(100);Pseudomonadales(100);Moraxellaceae(100);Acinetobacter(94);
114	58	0	0	1	36	19	0	0	0	2	0	0	0	0	0	0	0	0	0	0	Bacteria(100);unclassified(100);unclassified(100);unclassified(100);unclassified(100);unclassified(100);
115	58	0	14	1	0	2	0	0	14	0	0	1	1	1	0	3	11	3	0	7	Bacteria(100);"Proteobacteria"(100);Gammaproteobacteria(100);"Enterobacteriales"(100);Enterobacteriaceae(100);unclassified(100);
116	57	0	0	0	0	0	0	0	0	0	0	6	1	2	7	36	4	1	0	0	Bacteria(100);unclassified(100);unclassified(100);unclassified(100);unclassified(100);unclassified(100);
117	57	0	0	0	0	0	0	0	0	0	0	19	18	7	0	0	6	7	0	0	Bacteria(100);"Proteobacteria"(100);unclassified(78);unclassified(78);unclassified(78);unclassified(78);
118	57	0	0	0	0	0	0	39	0	0	1	0	0	0	0	0	0	5	10	2	Bacteria(100);unclassified(100);unclassified(100);unclassified(100);unclassified(100);unclassified(100);
119	57	22	26	0	3	0	0	0	0	5	1	0	0	0	0	0	0	0	0	0	Bacteria(100);unclassified(100);unclassified(100);unclassified(100);unclassified(100);unclassified(100);
120	56	0	0	0	0	0	0	0	0	0	0	25	23	0	0	0	0	8	0	0	Bacteria(100);"Proteobacteria"(100);Gammaproteobacteria(100);Pseudomonadales(97);Moraxellaceae(97);Acinetobacter(93);
121	56	0	1	0	0	7	0	0	0	0	0	1	1	0	0	0	0	46	0	0	Bacteria(100);"Proteobacteria"(100);Gammaproteobacteria(100);"Enterobacteriales"(100);Enterobacteriaceae(100);unclassified(100);
122	56	0	0	3	1	4	0	0	5	0	0	0	43	0	0	0	0	0	0	0	Bacteria(100);"Tenericutes"(100);Mollicutes(100);Entomoplasmatales(100);Entomoplasmataceae(100);Mesoplasma(100);
123	56	19	24	0	0	0	2	2	0	6	1	1	0	0	0	1	0	0	0	0	Bacteria(100);unclassified(100);unclassified(100);unclassified(100);unclassified(100);unclassified(100);
124	56	0	0	0	0	0	0	0	0	0	0	35	11	0	0	0	0	10	0	0	Bacteria(100);"Proteobacteria"(100);Gammaproteobacteria(100);Pseudomonadales(100);Moraxellaceae(100);Acinetobacter(97);
125	54	0	0	0	0	0	0	1	1	0	0	0	0	0	0	0	0	0	50	2	Bacteria(100);unclassified(100);unclassified(100);unclassified(100);unclassified(100);unclassified(100);
126	50	0	0	0	0	0	0	1	0	0	42	0	0	0	0	0	0	7	0	0	Bacteria(100);"Proteobacteria"(100);Alphaproteobacteria(100);Rhizobiales(100);unclassified(100);unclassified(100);
127	49	15	15	0	1	0	0	2	0	14	2	0	0	0	0	0	0	0	0	0	Bacteria(100);unclassified(76);unclassified(76);unclassified(76);unclassified(76);unclassified(76);
128	46	0	0	0	0	0	0	0	0	0	0	20	17	0	0	0	0	8	0	1	Bacteria(100);"Proteobacteria"(100);Gammaproteobacteria(100);Pseudomonadales(98);Moraxellaceae(98);Acinetobacter(92);
129	46	0	0	1	22	23	0	0	0	0	0	0	0	0	0	0	0	0	0	0	no_consensus;
130	45	17	14	1	1	0	4	0	0	6	2	0	0	0	0	0	0	0	0	0	Bacteria(100);unclassified(100);unclassified(100);unclassified(100);unclassified(100);unclassified(100);
131	45	0	0	0	1	0	0	0	0	0	0	19	8	2	0	0	0	15	0	0	Bacteria(100);"Proteobacteria"(100);Gammaproteobacteria(100);Pseudomonadales(98);Moraxellaceae(98);Acinetobacter(96);
132	44	0	0	4	13	19	0	0	0	0	0	3	1	0	0	0	0	4	0	0	Bacteria(100);"Proteobacteria"(100);Gammaproteobacteria(100);unclassified(57);unclassified(57);unclassified(57);
133	44	0	0	0	8	32	0	0	0	1	0	3	0	0	0	0	0	0	0	0	Bacteria(100);unclassified(100);unclassified(100);unclassified(100);unclassified(100);unclassified(100);
134	43	0	0	0	0	0	0	0	8	0	0	0	0	1	0	0	27	0	0	7	Bacteria(100);"Proteobacteria"(100);Gammaproteobacteria(100);"Enterobacteriales"(100);Enterobacteriaceae(100);unclassified(100);
135	43	0	0	0	0	0	0	0	0	0	0	2	8	0	6	25	1	1	0	0	no_consensus;
136	43	0	0	0	0	0	0	0	0	0	0	14	5	0	0	0	0	24	0	0	Bacteria(100);unclassified(100);unclassified(100);unclassified(100);unclassified(100);unclassified(100);
137	43	0	0	0	0	0	0	0	0	0	0	5	38	0	0	0	0	0	0	0	Bacteria(100);"Proteobacteria"(100);Gammaproteobacteria(100);Pseudomonadales(100);Moraxellaceae(100);Acinetobacter(100);
138	43	0	0	0	0	0	0	0	0	0	0	13	20	0	0	0	0	10	0	0	Bacteria(100);"Proteobacteria"(100);Gammaproteobacteria(100);Pseudomonadales(100);Moraxellaceae(100);Acinetobacter(98);
139	43	0	0	0	0	0	0	0	4	0	0	0	0	3	0	0	28	0	0	8	no_consensus;
140	43	17	18	1	2	0	0	1	0	4	0	0	0	0	0	0	0	0	0	0	Bacteria(100);unclassified(91);unclassified(91);unclassified(91);unclassified(91);unclassified(91);
141	42	21	9	0	1	2	1	0	0	6	2	0	0	0	0	0	0	0	0	0	Bacteria(100);unclassified(62);unclassified(62);unclassified(62);unclassified(62);unclassified(62);
142	42	0	0	0	1	1	0	0	0	0	0	15	5	0	0	0	0	20	0	0	Bacteria(100);"Proteobacteria"(100);Gammaproteobacteria(100);Pseudomonadales(100);Moraxellaceae(100);Acinetobacter(100);
143	42	0	0	0	0	0	0	0	0	36	0	0	0	0	0	0	0	0	0	6	Bacteria(100);"Tenericutes"(100);Mollicutes(100);Entomoplasmatales(100);Spiroplasmataceae(100);Spiroplasma(100);
144	42	10	19	0	2	0	0	1	1	5	0	2	0	0	0	2	0	0	0	0	Bacteria(100);unclassified(100);unclassified(100);unclassified(100);unclassified(100);unclassified(100);
145	41	0	0	18	10	5	0	0	3	5	0	0	0	0	0	0	0	0	0	0	Bacteria(100);"Proteobacteria"(100);unclassified(100);unclassified(100);unclassified(100);unclassified(100);
146	41	0	0	14	16	5	0	0	5	1	0	0	0	0	0	0	0	0	0	0	Bacteria(100);"Proteobacteria"(100);unclassified(54);unclassified(54);unclassified(54);unclassified(54);
147	41	0	0	3	1	15	0	0	4	0	3	8	1	3	0	0	3	0	0	0	Bacteria(100);"Proteobacteria"(100);unclassified(79);unclassified(79);unclassified(79);unclassified(79);
148	40	0	0	12	0	0	0	0	27	0	0	0	1	0	0	0	0	0	0	0	Bacteria(100);"Tenericutes"(100);Mollicutes(100);Entomoplasmatales(100);Entomoplasmataceae(100);Mesoplasma(100);
149	40	13	19	0	1	0	1	0	0	5	1	0	0	0	0	0	0	0	0	0	Bacteria(100);unclassified(95);unclassified(95);unclassified(95);unclassified(95);unclassified(95);
150	39	0	0	0	2	0	0	0	0	0	0	27	7	0	0	0	0	3	0	0	Bacteria(100);"Proteobacteria"(100);Gammaproteobacteria(100);Pseudomonadales(95);Moraxellaceae(93);Acinetobacter(90);
151	39	1	0	0	0	6	32	0	0	0	0	0	0	0	0	0	0	0	0	0	Bacteria(100);"Proteobacteria"(100);Gammaproteobacteria(100);"Enterobacteriales"(100);Enterobacteriaceae(100);unclassified(100);
152	39	0	0	0	0	0	0	0	0	0	0	10	7	0	0	22	0	0	0	0	Bacteria(100);"Proteobacteria"(62);unclassified(62);unclassified(62);unclassified(62);unclassified(62);
153	38	0	1	0	1	2	0	0	2	0	0	2	1	0	0	1	0	28	0	0	Bacteria(100);"Proteobacteria"(100);Gammaproteobacteria(100);"Enterobacteriales"(100);Enterobacteriaceae(100);unclassified(100);
154	38	0	37	0	0	0	0	0	1	0	0	0	0	0	0	0	0	0	0	0	Bacteria(100);"Proteobacteria"(100);Betaproteobacteria(100);Burkholderiales(100);Oxalobacteraceae(100);Massilia(100);
155	38	9	1	0	0	0	0	0	4	1	3	2	0	0	14	0	0	4	0	0	Bacteria(100);"Proteobacteria"(100);Betaproteobacteria(100);Burkholderiales(100);Comamonadaceae(100);Delftia(100);
156	38	0	0	0	0	0	0	4	1	0	0	0	0	0	0	0	0	1	10	22	Bacteria(100);unclassified(100);unclassified(100);unclassified(100);unclassified(100);unclassified(100);
157	38	0	0	0	0	0	0	0	0	0	0	26	1	10	0	0	0	1	0	0	Bacteria(100);"Proteobacteria"(100);Gammaproteobacteria(100);Pseudomonadales(85);Moraxellaceae(85);
158	38	0	0	0	0	0	0	0	0	0	0	24	3	0	0	0	0	11	0	0	Bacteria(100);"Proteobacteria"(100);Gammaproteobacteria(100);Pseudomonadales(100);Moraxellaceae(100);Acinetobacter(98);
159	37	0	0	0	0	0	0	0	0	0	0	3	19	0	0	0	0	15	0	0	Bacteria(100);unclassified(100);unclassified(100);unclassified(100);unclassified(100);unclassified(100);
160	37	0	15	0	1	1	0	0	2	0	0	1	1	0	1	5	1	9	0	0	Bacteria(100);"Proteobacteria"(100);Gammaproteobacteria(100);"Enterobacteriales"(100);Enterobacteriaceae(100);unclassified(100);
161	37	0	0	0	0	11	23	0	3	0	0	0	0	0	0	0	0	0	0	0	Bacteria(100);"Proteobacteria"(100);Gammaproteobacteria(100);"Enterobacteriales"(100);Enterobacteriaceae(100);unclassified(100);
162	36	0	5	0	0	0	0	1	7	0	0	1	2	0	0	1	9	7	0	3	no_consensus;
163	36	15	16	1	0	0	0	0	1	3	0	0	0	0	0	0	0	0	0	0	Bacteria(100);unclassified(98);unclassified(98);unclassified(98);unclassified(98);unclassified(98);
164	36	0	0	0	0	0	24	0	2	0	10	0	0	0	0	0	0	0	0	0	Bacteria(100);"Firmicutes"(100);"Bacilli"(100);"Lactobacillales"(100);Lactobacillaceae(84);unclassified(84);
165	36	0	0	0	0	0	0	0	0	0	0	5	0	0	0	31	0	0	0	0	Bacteria(100);unclassified(100);unclassified(100);unclassified(100);unclassified(100);unclassified(100);
166	35	0	0	0	0	0	0	0	0	0	0	1	31	0	0	0	0	3	0	0	no_consensus;
167	34	0	0	1	17	15	0	0	0	1	0	0	0	0	0	0	0	0	0	0	Bacteria(100);"Proteobacteria"(100);Gammaproteobacteria(83);unclassified(74);unclassified(74);unclassified(74);
168	34	0	0	0	0	0	0	0	0	0	0	18	1	0	0	0	0	15	0	0	no_consensus;
169	34	0	1	0	0	0	0	10	0	0	0	0	0	0	0	0	0	2	5	16	Bacteria(100);"Proteobacteria"(100);Gammaproteobacteria(100);"Enterobacteriales"(100);Enterobacteriaceae(100);Arsenophonus(100);
170	34	13	13	0	2	1	0	1	0	4	0	0	0	0	0	0	0	0	0	0	Bacteria(100);unclassified(95);unclassified(95);unclassified(95);unclassified(95);unclassified(95);
171	34	0	13	0	1	0	0	0	1	0	0	0	5	0	0	1	3	10	0	0	Bacteria(100);"Proteobacteria"(100);Gammaproteobacteria(100);"Enterobacteriales"(100);Enterobacteriaceae(100);unclassified(100);
172	34	0	1	0	9	1	23	0	0	0	0	0	0	0	0	0	0	0	0	0	Bacteria(100);"Proteobacteria"(100);Gammaproteobacteria(100);"Enterobacteriales"(100);Enterobacteriaceae(100);unclassified(100);
173	34	0	0	0	0	0	0	6	1	0	0	1	0	0	0	0	0	26	0	0	Bacteria(100);"Proteobacteria"(100);Gammaproteobacteria(100);"Enterobacteriales"(100);Enterobacteriaceae(100);Arsenophonus(100);
174	34	0	17	0	0	2	0	0	0	0	0	1	0	0	0	3	0	11	0	0	Bacteria(100);"Proteobacteria"(100);Gammaproteobacteria(100);"Enterobacteriales"(100);Enterobacteriaceae(100);unclassified(100);
175	33	0	0	0	0	0	0	8	0	0	0	0	0	0	0	0	0	0	24	1	no_consensus;
176	33	0	14	0	0	0	0	0	2	0	0	1	0	1	0	0	3	12	0	0	Bacteria(100);unclassified(100);unclassified(100);unclassified(100);unclassified(100);unclassified(100);
177	33	9	10	0	0	0	1	0	0	5	1	1	0	2	0	4	0	0	0	0	Bacteria(100);unclassified(100);unclassified(100);unclassified(100);unclassified(100);unclassified(100);
178	33	0	0	0	0	0	11	0	0	0	21	0	0	0	0	0	0	0	1	0	Bacteria(100);"Proteobacteria"(100);Betaproteobacteria(100);Neisseriales(91);Neisseriaceae(91);unclassified(91);
179	32	1	0	0	10	2	19	0	0	0	0	0	0	0	0	0	0	0	0	0	Bacteria(100);"Proteobacteria"(100);Gammaproteobacteria(100);"Enterobacteriales"(100);Enterobacteriaceae(100);unclassified(100);
180	32	11	11	0	2	1	1	0	0	4	1	0	0	0	0	1	0	0	0	0	Bacteria(100);unclassified(100);unclassified(100);unclassified(100);unclassified(100);unclassified(100);
181	31	12	10	0	2	0	0	0	0	4	2	0	0	0	0	1	0	0	0	0	Bacteria(100);unclassified(100);unclassified(100);unclassified(100);unclassified(100);unclassified(100);
182	31	0	0	0	0	0	0	6	0	0	0	1	0	0	0	0	0	1	23	0	Bacteria(100);"Proteobacteria"(100);Gammaproteobacteria(100);"Enterobacteriales"(100);Enterobacteriaceae(100);Arsenophonus(100);
183	31	10	13	0	1	0	1	1	2	3	0	0	0	0	0	0	0	0	0	0	Bacteria(100);unclassified(100);unclassified(100);unclassified(100);unclassified(100);unclassified(100);
184	30	0	1	0	0	0	27	0	0	1	0	0	0	0	0	0	0	0	0	1	no_consensus;
185	30	1	2	0	0	0	0	0	0	1	0	8	2	0	0	15	1	0	0	0	Bacteria(100);unclassified(80);unclassified(80);unclassified(80);unclassified(80);unclassified(80);
186	30	2	0	0	10	1	17	0	0	0	0	0	0	0	0	0	0	0	0	0	Bacteria(100);"Proteobacteria"(100);Gammaproteobacteria(100);"Enterobacteriales"(100);Enterobacteriaceae(100);unclassified(100);
187	30	0	0	0	0	0	30	0	0	0	0	0	0	0	0	0	0	0	0	0	Bacteria(100);"Actinobacteria"(100);Actinobacteria(100);Bifidobacteriales(100);Bifidobacteriaceae(100);Gardnerella(100);
188	30	0	0	8	0	1	0	0	21	0	0	0	0	0	0	0	0	0	0	0	Bacteria(100);"Tenericutes"(100);Mollicutes(100);Entomoplasmatales(100);Entomoplasmataceae(100);Mesoplasma(100);
189	29	0	0	0	0	0	0	0	0	0	0	0	29	0	0	0	0	0	0	0	Bacteria(100);"Proteobacteria"(100);Gammaproteobacteria(100);Pseudomonadales(97);Moraxellaceae(97);Acinetobacter(90);
190	29	0	0	0	0	0	0	0	0	0	0	7	4	1	4	13	0	0	0	0	Bacteria(100);unclassified(100);unclassified(100);unclassified(100);unclassified(100);unclassified(100);
191	29	4	0	0	0	0	18	0	1	3	0	0	0	0	1	0	0	1	0	1	Bacteria(100);"Actinobacteria"(100);Actinobacteria(100);Actinomycetales(100);Corynebacteriaceae(100);Corynebacterium(100);
192	29	12	11	0	0	0	1	1	1	3	0	0	0	0	0	0	0	0	0	0	Bacteria(100);unclassified(94);unclassified(94);unclassified(94);unclassified(94);unclassified(94);
193	29	0	0	0	0	0	22	0	0	0	7	0	0	0	0	0	0	0	0	0	Bacteria(100);"Firmicutes"(100);"Bacilli"(100);"Lactobacillales"(100);unclassified(100);unclassified(100);
194	29	1	0	0	0	4	23	0	0	0	1	0	0	0	0	0	0	0	0	0	Bacteria(100);"Proteobacteria"(100);Gammaproteobacteria(100);"Enterobacteriales"(100);Enterobacteriaceae(100);unclassified(100);
195	29	10	13	0	0	0	0	0	0	5	1	0	0	0	0	0	0	0	0	0	Bacteria(100);unclassified(94);unclassified(94);unclassified(94);unclassified(94);unclassified(94);
196	28	0	4	1	0	0	0	0	3	0	0	0	1	1	0	0	6	9	0	3	Bacteria(100);"Proteobacteria"(100);Gammaproteobacteria(100);"Enterobacteriales"(100);Enterobacteriaceae(100);unclassified(100);
197	28	12	6	0	1	1	2	1	0	5	0	0	0	0	0	0	0	0	0	0	Bacteria(100);unclassified(100);unclassified(100);unclassified(100);unclassified(100);unclassified(100);
198	28	0	5	0	0	0	2	3	17	0	0	0	0	0	0	1	0	0	0	0	Bacteria(100);"Firmicutes"(100);"Bacilli"(100);"Lactobacillales"(100);Streptococcaceae(100);Streptococcus(100);
199	28	0	0	22	1	0	0	0	5	0	0	0	0	0	0	0	0	0	0	0	Bacteria(100);"Proteobacteria"(100);Gammaproteobacteria(93);unclassified(93);unclassified(93);unclassified(93);
200	28	7	7	0	0	0	1	0	0	4	0	3	0	0	0	5	1	0	0	0	Bacteria(100);unclassified(100);unclassified(100);unclassified(100);unclassified(100);unclassified(100);
201	28	6	12	0	0	0	1	0	0	8	1	0	0	0	0	0	0	0	0	0	Bacteria(100);unclassified(100);unclassified(100);unclassified(100);unclassified(100);unclassified(100);
202	28	0	7	1	0	0	0	0	0	0	0	0	0	1	0	2	0	16	0	1	Bacteria(100);"Proteobacteria"(100);Gammaproteobacteria(100);"Enterobacteriales"(100);Enterobacteriaceae(100);unclassified(100);
203	27	9	9	0	1	0	2	0	0	5	1	0	0	0	0	0	0	0	0	0	Bacteria(100);unclassified(75);unclassified(75);unclassified(75);unclassified(75);unclassified(75);
204	27	0	0	0	1	0	0	0	0	0	0	13	12	0	0	0	0	1	0	0	Bacteria(100);unclassified(100);unclassified(100);unclassified(100);unclassified(100);unclassified(100);
205	27	0	14	0	1	2	0	0	0	1	0	0	0	0	0	0	0	9	0	0	Bacteria(100);unclassified(100);unclassified(100);unclassified(100);unclassified(100);unclassified(100);
206	27	2	0	0	12	2	11	0	0	0	0	0	0	0	0	0	0	0	0	0	Bacteria(100);"Proteobacteria"(100);Gammaproteobacteria(100);"Enterobacteriales"(100);Enterobacteriaceae(100);unclassified(100);
207	27	0	0	0	13	14	0	0	0	0	0	0	0	0	0	0	0	0	0	0	Bacteria(100);"Proteobacteria"(100);Gammaproteobacteria(93);unclassified(82);unclassified(82);unclassified(82);
208	27	7	7	0	1	0	1	3	0	6	2	0	0	0	0	0	0	0	0	0	Bacteria(100);unclassified(100);unclassified(100);unclassified(100);unclassified(100);unclassified(100);
209	27	0	0	0	0	0	0	2	19	4	2	0	0	0	0	0	0	0	0	0	Bacteria(100);"Firmicutes"(100);"Bacilli"(100);"Lactobacillales"(100);Lactobacillaceae(100);Lactobacillus(63);
210	27	11	10	0	1	0	0	0	0	4	1	0	0	0	0	0	0	0	0	0	Bacteria(100);unclassified(100);unclassified(100);unclassified(100);unclassified(100);unclassified(100);
211	27	0	0	0	1	1	0	0	0	0	0	1	13	1	0	0	0	10	0	0	Bacteria(100);"Proteobacteria"(100);Gammaproteobacteria(100);Pseudomonadales(93);Moraxellaceae(93);Acinetobacter(86);
212	27	11	12	0	0	0	0	0	0	2	2	0	0	0	0	0	0	0	0	0	Bacteria(100);unclassified(100);unclassified(100);unclassified(100);unclassified(100);unclassified(100);
213	27	0	0	0	0	0	20	0	0	0	6	0	0	0	0	0	0	1	0	0	Bacteria(100);"Actinobacteria"(100);Actinobacteria(100);Bifidobacteriales(100);Bifidobacteriaceae(100);Bifidobacterium(100);
214	26	0	0	0	0	0	14	0	0	0	12	0	0	0	0	0	0	0	0	0	Bacteria(100);unclassified(100);unclassified(100);unclassified(100);unclassified(100);unclassified(100);
215	26	0	0	0	0	0	8	0	0	0	16	0	0	0	0	0	0	0	2	0	Bacteria(100);unclassified(100);unclassified(100);unclassified(100);unclassified(100);unclassified(100);
216	26	8	11	0	0	0	0	0	0	4	2	0	0	0	0	1	0	0	0	0	Bacteria(100);unclassified(100);unclassified(100);unclassified(100);unclassified(100);unclassified(100);
217	26	0	0	0	0	0	0	0	0	0	0	14	7	0	0	0	0	5	0	0	Bacteria(100);unclassified(100);unclassified(100);unclassified(100);unclassified(100);unclassified(100);
218	26	1	0	15	0	0	0	0	10	0	0	0	0	0	0	0	0	0	0	0	Bacteria(100);unclassified(100);unclassified(100);unclassified(100);unclassified(100);unclassified(100);
219	26	0	0	0	0	0	0	0	0	0	0	18	0	0	0	0	0	8	0	0	Bacteria(100);"Proteobacteria"(100);Gammaproteobacteria(100);Pseudomonadales(93);Moraxellaceae(93);Acinetobacter(81);
220	25	0	0	0	0	0	23	0	0	0	2	0	0	0	0	0	0	0	0	0	Bacteria(100);"Actinobacteria"(100);Actinobacteria(100);Bifidobacteriales(100);Bifidobacteriaceae(100);Bifidobacterium(100);
221	25	10	10	0	1	0	1	0	0	2	1	0	0	0	0	0	0	0	0	0	Bacteria(100);unclassified(76);unclassified(76);unclassified(76);unclassified(76);unclassified(76);
222	24	11	5	1	2	1	1	0	0	3	0	0	0	0	0	0	0	0	0	0	Bacteria(100);unclassified(92);unclassified(92);unclassified(92);unclassified(92);unclassified(92);
223	24	0	6	0	0	0	0	0	1	0	0	0	8	0	0	0	1	8	0	0	Bacteria(100);"Proteobacteria"(100);Gammaproteobacteria(100);"Enterobacteriales"(100);Enterobacteriaceae(100);unclassified(100);
224	24	0	1	0	4	1	18	0	0	0	0	0	0	0	0	0	0	0	0	0	Bacteria(100);"Proteobacteria"(100);Gammaproteobacteria(100);"Enterobacteriales"(100);Enterobacteriaceae(100);unclassified(100);
225	24	0	0	16	0	0	0	0	8	0	0	0	0	0	0	0	0	0	0	0	Bacteria(100);"Proteobacteria"(100);Gammaproteobacteria(84);unclassified(84);unclassified(84);unclassified(84);
226	24	0	0	0	0	0	20	0	0	0	4	0	0	0	0	0	0	0	0	0	Bacteria(100);"Actinobacteria"(100);Actinobacteria(100);Bifidobacteriales(100);Bifidobacteriaceae(100);Bifidobacterium(100);
227	24	1	1	0	5	2	14	0	0	0	1	0	0	0	0	0	0	0	0	0	Bacteria(100);"Proteobacteria"(100);Gammaproteobacteria(100);"Enterobacteriales"(100);Enterobacteriaceae(100);unclassified(100);
228	24	0	0	0	0	0	0	14	0	0	0	0	0	0	0	0	0	3	1	6	no_consensus;
229	24	0	0	0	0	0	0	0	0	0	0	10	3	0	0	0	0	11	0	0	Bacteria(100);"Proteobacteria"(100);Gammaproteobacteria(100);Pseudomonadales(92);Moraxellaceae(92);Acinetobacter(84);
230	24	0	0	8	10	5	0	0	1	0	0	0	0	0	0	0	0	0	0	0	Bacteria(100);"Proteobacteria"(100);Gammaproteobacteria(100);unclassified(67);unclassified(67);unclassified(67);
231	24	11	11	0	0	0	0	0	1	1	0	0	0	0	0	0	0	0	0	0	Bacteria(100);unclassified(92);unclassified(92);unclassified(92);unclassified(92);unclassified(92);
232	23	8	10	0	0	0	1	0	0	3	1	0	0	0	0	0	0	0	0	0	Bacteria(100);"Proteobacteria"(79);unclassified(79);unclassified(79);unclassified(79);unclassified(79);
233	23	0	0	0	0	0	0	1	22	0	0	0	0	0	0	0	0	0	0	0	no_consensus;
234	23	0	0	0	0	0	0	9	1	0	1	0	0	0	0	0	0	1	2	9	Bacteria(100);"Proteobacteria"(100);Gammaproteobacteria(100);"Enterobacteriales"(100);Enterobacteriaceae(100);Arsenophonus(100);
235	23	0	0	0	0	0	0	5	0	0	0	0	0	0	0	0	0	1	1	16	Bacteria(100);unclassified(100);unclassified(100);unclassified(100);unclassified(100);unclassified(100);
236	23	0	1	0	0	0	10	1	11	0	0	0	0	0	0	0	0	0	0	0	Bacteria(100);"Firmicutes"(100);"Clostridia"(100);Clostridiales(100);Incertae_Sedis_XI(100);Finegoldia(100);
237	22	0	0	10	4	4	0	0	3	1	0	0	0	0	0	0	0	0	0	0	Bacteria(100);"Proteobacteria"(100);Gammaproteobacteria(82);unclassified(82);unclassified(82);unclassified(82);
238	22	0	0	4	10	4	0	0	4	0	0	0	0	0	0	0	0	0	0	0	Bacteria(100);"Proteobacteria"(100);Gammaproteobacteria(55);unclassified(55);unclassified(55);unclassified(55);
239	22	7	7	0	0	0	0	0	0	4	0	0	0	0	0	4	0	0	0	0	Bacteria(100);unclassified(96);unclassified(96);unclassified(96);unclassified(96);unclassified(96);
240	22	0	0	0	0	0	0	0	0	0	0	0	22	0	0	0	0	0	0	0	Bacteria(100);"Proteobacteria"(100);Gammaproteobacteria(100);Pseudomonadales(96);Moraxellaceae(96);Acinetobacter(87);
241	22	0	0	0	0	0	0	1	1	0	0	0	0	0	0	0	0	11	9	0	Bacteria(100);"Proteobacteria"(100);Gammaproteobacteria(100);"Enterobacteriales"(100);Enterobacteriaceae(100);Arsenophonus(91);
242	22	6	11	0	0	0	0	0	0	3	1	0	0	0	0	1	0	0	0	0	Bacteria(100);unclassified(100);unclassified(100);unclassified(100);unclassified(100);unclassified(100);
243	22	0	0	0	0	0	0	17	0	0	2	0	0	0	0	0	0	3	0	0	Bacteria(100);"Proteobacteria"(100);Gammaproteobacteria(100);"Enterobacteriales"(100);Enterobacteriaceae(100);Arsenophonus(100);
244	22	0	0	0	0	0	15	0	0	0	7	0	0	0	0	0	0	0	0	0	no_consensus;
245	22	0	0	0	0	0	0	1	0	0	0	0	0	0	0	0	0	0	21	0	Bacteria(100);unclassified(100);unclassified(100);unclassified(100);unclassified(100);unclassified(100);
246	21	0	0	7	3	3	0	0	0	2	0	1	0	4	0	0	0	0	0	1	Bacteria(100);"Proteobacteria"(91);unclassified(91);unclassified(91);unclassified(91);unclassified(91);
247	21	0	0	0	0	0	0	0	4	0	0	0	0	1	0	0	11	0	0	5	no_consensus;
248	21	1	4	0	0	0	0	0	0	0	0	1	10	0	0	0	0	5	0	0	Bacteria(100);"Proteobacteria"(100);Gammaproteobacteria(100);"Enterobacteriales"(100);Enterobacteriaceae(100);unclassified(100);
249	21	7	6	0	0	0	1	0	0	3	0	0	2	0	0	2	0	0	0	0	Bacteria(100);unclassified(86);unclassified(86);unclassified(86);unclassified(86);unclassified(86);
250	21	0	0	0	0	0	0	0	0	0	0	11	3	0	0	0	0	7	0	0	Bacteria(100);"Proteobacteria"(100);Gammaproteobacteria(100);Pseudomonadales(100);Moraxellaceae(100);Acinetobacter(100);
251	21	8	7	0	0	0	0	1	0	4	1	0	0	0	0	0	0	0	0	0	Bacteria(100);unclassified(100);unclassified(100);unclassified(100);unclassified(100);unclassified(100);
252	21	0	2	0	0	0	0	0	5	0	0	0	0	1	0	1	8	3	0	1	Bacteria(100);"Proteobacteria"(100);Gammaproteobacteria(100);"Enterobacteriales"(100);Enterobacteriaceae(100);unclassified(100);
253	21	0	0	0	0	0	0	2	0	0	0	0	0	0	0	0	0	0	3	16	Bacteria(100);unclassified(100);unclassified(100);unclassified(100);unclassified(100);unclassified(100);
254	21	0	0	0	0	0	0	0	0	0	0	4	11	1	0	0	0	5	0	0	Bacteria(100);"Proteobacteria"(100);Gammaproteobacteria(100);Pseudomonadales(96);Moraxellaceae(96);Acinetobacter(96);
255	21	0	0	0	0	0	0	0	0	0	0	21	0	0	0	0	0	0	0	0	no_consensus;
256	21	0	0	2	0	0	0	0	0	0	0	0	1	18	0	0	0	0	0	0	Bacteria(100);"Proteobacteria"(100);Gammaproteobacteria(100);Pseudomonadales(86);Moraxellaceae(86);Acinetobacter(86);
257	20	0	0	0	0	0	19	0	0	1	0	0	0	0	0	0	0	0	0	0	Bacteria(100);"Firmicutes"(100);"Bacilli"(100);"Lactobacillales"(100);Lactobacillaceae(100);Lactobacillus(100);
258	20	6	7	2	0	0	1	0	0	4	0	0	0	0	0	0	0	0	0	0	Bacteria(100);unclassified(100);unclassified(100);unclassified(100);unclassified(100);unclassified(100);
259	20	0	0	0	0	0	0	0	0	0	0	15	0	1	0	0	0	3	0	1	Bacteria(100);"Proteobacteria"(100);Gammaproteobacteria(100);Pseudomonadales(80);Moraxellaceae(80);Acinetobacter(80);
260	20	0	0	0	0	0	0	0	0	0	0	3	14	1	0	0	0	2	0	0	Bacteria(100);"Proteobacteria"(100);Gammaproteobacteria(100);Pseudomonadales(100);Moraxellaceae(100);Acinetobacter(90);
261	20	0	0	4	12	3	0	0	0	0	1	0	0	0	0	0	0	0	0	0	Bacteria(100);"Proteobacteria"(100);Gammaproteobacteria(95);unclassified(80);unclassified(80);unclassified(80);
262	20	0	8	0	0	0	0	0	0	0	0	0	0	0	0	1	2	8	0	1	Bacteria(100);"Proteobacteria"(100);Gammaproteobacteria(100);"Enterobacteriales"(100);Enterobacteriaceae(100);unclassified(100);
263	20	0	0	2	11	5	0	0	1	1	0	0	0	0	0	0	0	0	0	0	Bacteria(100);"Proteobacteria"(100);Gammaproteobacteria(95);unclassified(90);unclassified(90);unclassified(90);
264	20	0	0	0	0	0	0	0	0	0	0	0	0	0	0	0	0	0	20	0	no_consensus;
265	20	9	6	0	0	0	1	0	0	2	2	0	0	0	0	0	0	0	0	0	Bacteria(100);unclassified(100);unclassified(100);unclassified(100);unclassified(100);unclassified(100);
266	20	0	0	0	0	0	0	0	0	0	0	0	0	0	0	0	0	0	19	1	Bacteria(100);unclassified(100);unclassified(100);unclassified(100);unclassified(100);unclassified(100);
267	20	0	7	0	0	0	0	0	5	0	0	0	0	0	1	3	3	1	0	0	Bacteria(100);"Proteobacteria"(100);Gammaproteobacteria(100);"Enterobacteriales"(100);Enterobacteriaceae(100);unclassified(100);
268	20	0	0	0	9	10	0	0	0	1	0	0	0	0	0	0	0	0	0	0	Bacteria(100);"Proteobacteria"(100);Gammaproteobacteria(70);unclassified(60);unclassified(60);unclassified(60);
269	20	0	0	0	0	0	0	2	2	0	1	0	0	0	0	0	0	14	0	1	Bacteria(100);"Proteobacteria"(100);Gammaproteobacteria(100);"Enterobacteriales"(100);Enterobacteriaceae(100);Arsenophonus(100);
270	20	0	0	0	0	0	6	0	0	0	14	0	0	0	0	0	0	0	0	0	Bacteria(100);"Proteobacteria"(100);Betaproteobacteria(95);unclassified(90);unclassified(90);unclassified(90);
271	19	0	0	0	0	0	0	1	0	0	0	0	0	0	0	0	0	3	8	7	Bacteria(100);"Proteobacteria"(100);Gammaproteobacteria(100);"Enterobacteriales"(100);Enterobacteriaceae(100);Arsenophonus(100);
272	19	5	6	0	2	0	0	1	0	5	0	0	0	0	0	0	0	0	0	0	Bacteria(100);unclassified(90);unclassified(90);unclassified(90);unclassified(90);unclassified(90);
273	19	0	0	0	0	0	0	0	0	0	0	10	2	1	0	0	0	6	0	0	Bacteria(100);"Proteobacteria"(100);Gammaproteobacteria(100);Pseudomonadales(95);Moraxellaceae(95);Acinetobacter(90);
274	19	0	7	0	0	0	0	0	0	0	0	0	0	0	1	2	0	9	0	0	Bacteria(100);unclassified(100);unclassified(100);unclassified(100);unclassified(100);unclassified(100);
275	19	0	8	0	1	1	0	0	1	0	0	0	1	0	0	0	1	6	0	0	Bacteria(100);"Proteobacteria"(100);Gammaproteobacteria(100);"Enterobacteriales"(100);Enterobacteriaceae(100);unclassified(100);
276	19	9	9	0	1	0	0	0	0	0	0	0	0	0	0	0	0	0	0	0	Bacteria(100);unclassified(100);unclassified(100);unclassified(100);unclassified(100);unclassified(100);
277	19	0	0	0	7	0	12	0	0	0	0	0	0	0	0	0	0	0	0	0	Bacteria(100);"Proteobacteria"(100);Gammaproteobacteria(100);"Enterobacteriales"(100);Enterobacteriaceae(100);unclassified(100);
278	19	8	4	0	0	1	1	0	0	4	1	0	0	0	0	0	0	0	0	0	Bacteria(100);unclassified(95);unclassified(95);unclassified(95);unclassified(95);unclassified(95);
279	19	2	6	0	0	2	0	0	0	3	0	2	0	0	0	4	0	0	0	0	Bacteria(100);unclassified(90);unclassified(90);unclassified(90);unclassified(90);unclassified(90);
280	19	0	0	0	0	0	0	0	0	0	19	0	0	0	0	0	0	0	0	0	Bacteria(100);unclassified(100);unclassified(100);unclassified(100);unclassified(100);unclassified(100);
281	18	0	0	0	0	0	0	2	11	0	5	0	0	0	0	0	0	0	0	0	Bacteria(100);"Firmicutes"(100);"Bacilli"(100);"Lactobacillales"(100);Lactobacillaceae(100);unclassified(100);
282	18	9	3	0	0	0	1	0	0	5	0	0	0	0	0	0	0	0	0	0	Bacteria(100);unclassified(95);unclassified(95);unclassified(95);unclassified(95);unclassified(95);
283	18	0	0	0	0	0	0	0	0	0	0	7	0	0	0	11	0	0	0	0	Bacteria(100);unclassified(100);unclassified(100);unclassified(100);unclassified(100);unclassified(100);
284	18	0	0	0	0	1	0	0	2	0	0	1	0	0	0	0	0	14	0	0	Bacteria(100);"Proteobacteria"(100);Gammaproteobacteria(100);"Enterobacteriales"(100);Enterobacteriaceae(100);unclassified(100);
285	18	4	7	0	0	0	0	0	0	6	1	0	0	0	0	0	0	0	0	0	Bacteria(100);unclassified(100);unclassified(100);unclassified(100);unclassified(100);unclassified(100);
286	18	0	0	0	0	0	0	0	0	0	0	11	5	0	0	0	0	2	0	0	Bacteria(100);"Proteobacteria"(100);Gammaproteobacteria(100);Pseudomonadales(100);Moraxellaceae(100);Acinetobacter(95);
287	18	1	1	0	1	0	0	0	0	1	0	1	0	0	0	13	0	0	0	0	Bacteria(100);unclassified(84);unclassified(84);unclassified(84);unclassified(84);unclassified(84);
288	18	0	0	0	0	1	0	0	0	0	0	11	1	0	0	0	0	4	0	1	Bacteria(100);"Proteobacteria"(100);Gammaproteobacteria(100);Pseudomonadales(100);Moraxellaceae(100);Acinetobacter(100);
289	18	0	0	10	2	2	0	0	3	0	0	0	1	0	0	0	0	0	0	0	Bacteria(100);"Proteobacteria"(100);Gammaproteobacteria(89);unclassified(89);unclassified(89);unclassified(89);
290	18	0	0	0	0	0	0	0	0	0	0	15	1	1	0	0	0	1	0	0	Bacteria(100);unclassified(100);unclassified(100);unclassified(100);unclassified(100);unclassified(100);
291	18	7	8	0	0	0	0	0	0	3	0	0	0	0	0	0	0	0	0	0	Bacteria(100);unclassified(95);unclassified(95);unclassified(95);unclassified(95);unclassified(95);
292	18	0	0	0	0	0	0	2	13	0	3	0	0	0	0	0	0	0	0	0	Bacteria(100);"Proteobacteria"(100);Betaproteobacteria(100);Burkholderiales(100);Burkholderiaceae(100);Limnobacter(100);
293	18	0	0	0	2	2	0	0	0	0	0	7	0	4	0	0	0	3	0	0	Bacteria(100);"Proteobacteria"(100);Gammaproteobacteria(100);Pseudomonadales(78);Moraxellaceae(78);
294	18	0	0	0	0	0	0	3	0	0	0	0	0	0	0	0	0	0	0	15	no_consensus;
295	18	0	0	0	0	0	0	3	1	0	0	0	0	0	0	0	0	1	8	5	Bacteria(100);"Proteobacteria"(100);Gammaproteobacteria(100);"Enterobacteriales"(100);Enterobacteriaceae(100);Arsenophonus(100);
296	17	2	2	0	0	0	3	1	4	5	0	0	0	0	0	0	0	0	0	0	Bacteria(100);"Firmicutes"(100);"Bacilli"(100);Bacillales(100);"Staphylococcaceae"(100);Staphylococcus(100);
297	17	0	0	0	0	0	1	0	0	0	15	0	0	0	0	0	0	0	1	0	Bacteria(100);"Proteobacteria"(100);Betaproteobacteria(100);Neisseriales(77);Neisseriaceae(77);unclassified(77);
298	17	0	0	5	10	2	0	0	0	0	0	0	0	0	0	0	0	0	0	0	Bacteria(100);unclassified(100);unclassified(100);unclassified(100);unclassified(100);unclassified(100);
299	17	0	0	0	0	0	0	0	0	0	15	0	0	0	0	0	0	0	0	2	Bacteria(100);"Proteobacteria"(100);Alphaproteobacteria(100);Rhizobiales(100);unclassified(100);unclassified(100);
300	17	0	0	0	15	2	0	0	0	0	0	0	0	0	0	0	0	0	0	0	Bacteria(100);"Proteobacteria"(100);Gammaproteobacteria(100);"Enterobacteriales"(95);Enterobacteriaceae(95);unclassified(95);
301	17	9	1	0	0	0	0	0	0	5	1	0	0	0	0	1	0	0	0	0	Bacteria(100);unclassified(95);unclassified(95);unclassified(95);unclassified(95);unclassified(95);
302	17	0	7	0	0	0	0	0	4	0	0	0	0	0	0	0	3	2	0	1	Bacteria(100);"Proteobacteria"(100);Gammaproteobacteria(100);"Enterobacteriales"(100);Enterobacteriaceae(100);unclassified(100);
303	17	0	0	10	0	0	0	0	0	0	0	0	7	0	0	0	0	0	0	0	Bacteria(100);unclassified(100);unclassified(100);unclassified(100);unclassified(100);unclassified(100);
304	17	0	0	5	6	5	0	0	1	0	0	0	0	0	0	0	0	0	0	0	Bacteria(100);"Proteobacteria"(100);Gammaproteobacteria(89);unclassified(89);unclassified(89);unclassified(89);
305	17	10	3	0	0	0	1	0	0	2	1	0	0	0	0	0	0	0	0	0	Bacteria(100);unclassified(95);unclassified(95);unclassified(95);unclassified(95);unclassified(95);
306	17	1	6	2	0	0	0	0	0	1	1	0	0	0	2	3	1	0	0	0	Bacteria(100);unclassified(71);unclassified(71);unclassified(71);unclassified(71);unclassified(71);
307	16	6	3	2	0	0	0	0	3	2	0	0	0	0	0	0	0	0	0	0	Bacteria(100);unclassified(94);unclassified(94);unclassified(94);unclassified(94);unclassified(94);
308	16	8	5	0	0	0	0	0	0	3	0	0	0	0	0	0	0	0	0	0	Bacteria(100);unclassified(100);unclassified(100);unclassified(100);unclassified(100);unclassified(100);
309	16	0	0	0	0	0	0	0	0	0	0	0	16	0	0	0	0	0	0	0	no_consensus;
310	16	0	0	0	0	0	0	0	0	0	0	14	0	0	0	0	0	2	0	0	no_consensus;
311	16	9	6	0	0	0	0	0	0	1	0	0	0	0	0	0	0	0	0	0	Bacteria(100);unclassified(88);unclassified(88);unclassified(88);unclassified(88);unclassified(88);
312	16	2	6	0	1	0	0	0	0	7	0	0	0	0	0	0	0	0	0	0	Bacteria(100);unclassified(100);unclassified(100);unclassified(100);unclassified(100);unclassified(100);
313	16	0	0	1	11	4	0	0	0	0	0	0	0	0	0	0	0	0	0	0	Bacteria(100);"Proteobacteria"(100);Gammaproteobacteria(94);unclassified(88);unclassified(88);unclassified(88);
314	16	0	0	1	0	0	0	0	5	0	0	0	8	0	0	2	0	0	0	0	Bacteria(100);"Proteobacteria"(100);Gammaproteobacteria(100);"Enterobacteriales"(100);Enterobacteriaceae(100);unclassified(100);
315	16	0	0	0	0	0	0	2	0	0	0	0	0	0	0	0	0	1	13	0	Bacteria(100);"Proteobacteria"(100);Gammaproteobacteria(100);"Enterobacteriales"(100);Enterobacteriaceae(100);Arsenophonus(100);
316	16	9	4	0	0	0	0	0	0	1	0	0	0	0	0	2	0	0	0	0	Bacteria(100);unclassified(88);unclassified(88);unclassified(88);unclassified(88);unclassified(88);
317	16	6	6	0	0	0	0	0	0	4	0	0	0	0	0	0	0	0	0	0	Bacteria(100);"Proteobacteria"(88);unclassified(88);unclassified(88);unclassified(88);unclassified(88);
318	16	3	12	0	0	0	1	0	0	0	0	0	0	0	0	0	0	0	0	0	Bacteria(100);unclassified(100);unclassified(100);unclassified(100);unclassified(100);unclassified(100);
319	16	6	8	0	0	0	0	0	0	2	0	0	0	0	0	0	0	0	0	0	Bacteria(100);unclassified(100);unclassified(100);unclassified(100);unclassified(100);unclassified(100);
320	15	2	4	0	0	0	1	1	4	0	0	2	0	1	0	0	0	0	0	0	Bacteria(100);"Proteobacteria"(100);Gammaproteobacteria(100);Pseudomonadales(100);Moraxellaceae(100);Acinetobacter(100);
321	15	0	0	0	4	5	0	0	0	0	0	1	3	0	0	0	0	2	0	0	Bacteria(100);"Proteobacteria"(100);Gammaproteobacteria(100);Pseudomonadales(60);Moraxellaceae(60);Acinetobacter(54);
322	15	4	9	0	0	0	0	0	0	2	0	0	0	0	0	0	0	0	0	0	Bacteria(100);"Proteobacteria"(67);unclassified(67);unclassified(67);unclassified(67);unclassified(67);
323	15	0	2	0	0	0	10	3	0	0	0	0	0	0	0	0	0	0	0	0	Bacteria(100);"Firmicutes"(100);"Clostridia"(100);Clostridiales(100);Incertae_Sedis_XI(100);Finegoldia(100);
324	15	0	0	0	0	0	0	2	13	0	0	0	0	0	0	0	0	0	0	0	Bacteria(100);"Firmicutes"(100);"Bacilli"(100);"Lactobacillales"(100);Lactobacillaceae(100);unclassified(67);
325	15	4	8	0	0	0	0	1	0	2	0	0	0	0	0	0	0	0	0	0	Bacteria(100);unclassified(100);unclassified(100);unclassified(100);unclassified(100);unclassified(100);
326	15	5	3	0	0	0	1	0	1	4	1	0	0	0	0	0	0	0	0	0	Bacteria(100);unclassified(100);unclassified(100);unclassified(100);unclassified(100);unclassified(100);
327	15	6	4	2	0	0	0	0	0	1	0	0	0	0	0	2	0	0	0	0	Bacteria(100);unclassified(94);unclassified(94);unclassified(94);unclassified(94);unclassified(94);
328	15	0	0	2	0	0	0	0	9	0	0	0	4	0	0	0	0	0	0	0	Bacteria(100);"Tenericutes"(100);Mollicutes(100);Entomoplasmatales(100);Entomoplasmataceae(100);Mesoplasma(100);
329	15	0	0	6	7	1	0	0	1	0	0	0	0	0	0	0	0	0	0	0	Bacteria(100);"Proteobacteria"(100);Gammaproteobacteria(94);unclassified(67);unclassified(67);unclassified(67);
330	15	0	0	3	6	4	0	0	1	0	1	0	0	0	0	0	0	0	0	0	no_consensus;
331	15	0	0	0	0	0	0	10	0	0	1	0	0	0	0	0	0	1	0	3	no_consensus;
332	14	2	7	0	2	0	0	0	0	2	1	0	0	0	0	0	0	0	0	0	Bacteria(100);unclassified(100);unclassified(100);unclassified(100);unclassified(100);unclassified(100);
333	14	0	0	0	0	0	14	0	0	0	0	0	0	0	0	0	0	0	0	0	Bacteria(100);"Proteobacteria"(100);Gammaproteobacteria(100);"Enterobacteriales"(100);Enterobacteriaceae(100);unclassified(100);
334	14	0	7	0	0	0	0	0	1	0	0	0	0	0	0	0	2	3	0	1	Bacteria(100);"Proteobacteria"(100);Gammaproteobacteria(100);"Enterobacteriales"(100);Enterobacteriaceae(100);unclassified(100);
335	14	0	0	5	3	1	0	0	1	0	0	3	0	1	0	0	0	0	0	0	Bacteria(100);"Proteobacteria"(100);unclassified(100);unclassified(100);unclassified(100);unclassified(100);
336	14	0	1	0	1	0	12	0	0	0	0	0	0	0	0	0	0	0	0	0	Bacteria(100);"Proteobacteria"(100);Gammaproteobacteria(100);"Enterobacteriales"(100);Enterobacteriaceae(100);unclassified(100);
337	14	6	7	0	0	0	0	0	0	1	0	0	0	0	0	0	0	0	0	0	Bacteria(100);unclassified(100);unclassified(100);unclassified(100);unclassified(100);unclassified(100);
338	14	0	0	0	0	0	1	0	13	0	0	0	0	0	0	0	0	0	0	0	no_consensus;
339	14	0	0	0	0	0	0	0	0	0	2	0	0	0	0	0	0	0	12	0	Bacteria(100);"Proteobacteria"(100);Gammaproteobacteria(100);"Enterobacteriales"(100);Enterobacteriaceae(100);Arsenophonus(100);
340	14	0	0	0	0	0	0	0	0	0	0	12	0	0	0	0	0	2	0	0	no_consensus;
341	14	0	0	0	0	0	0	0	0	1	0	2	0	0	0	11	0	0	0	0	Bacteria(100);unclassified(100);unclassified(100);unclassified(100);unclassified(100);unclassified(100);
342	14	0	0	0	0	0	11	0	0	0	3	0	0	0	0	0	0	0	0	0	Bacteria(100);"Firmicutes"(100);"Bacilli"(100);"Lactobacillales"(86);unclassified(86);unclassified(86);
343	14	0	0	0	0	0	0	0	0	0	0	5	1	0	0	0	0	8	0	0	no_consensus;
344	14	0	0	0	0	0	0	7	0	0	0	0	0	0	0	0	0	0	0	7	no_consensus;
345	14	0	0	0	0	0	0	2	0	0	0	0	0	0	0	0	0	0	11	1	Bacteria(100);"Proteobacteria"(100);Gammaproteobacteria(100);"Enterobacteriales"(100);Enterobacteriaceae(100);Arsenophonus(100);
346	14	0	0	0	3	0	11	0	0	0	0	0	0	0	0	0	0	0	0	0	Bacteria(100);"Proteobacteria"(100);Gammaproteobacteria(100);"Enterobacteriales"(100);Enterobacteriaceae(100);unclassified(93);
347	14	0	0	0	0	0	0	0	14	0	0	0	0	0	0	0	0	0	0	0	Bacteria(100);"Firmicutes"(100);"Bacilli"(100);"Lactobacillales"(100);Lactobacillaceae(86);unclassified(86);
348	14	0	0	0	0	0	0	1	0	0	1	0	0	0	0	0	0	0	12	0	no_consensus;
349	14	0	0	0	0	1	0	0	0	0	0	3	2	3	0	0	0	4	0	1	Bacteria(100);"Proteobacteria"(100);Gammaproteobacteria(100);Pseudomonadales(93);Moraxellaceae(93);Acinetobacter(79);
350	14	2	7	0	0	0	0	0	1	1	1	0	0	1	0	1	0	0	0	0	Bacteria(100);unclassified(100);unclassified(100);unclassified(100);unclassified(100);unclassified(100);
351	14	0	0	0	0	0	0	7	0	0	0	0	0	0	0	0	0	2	5	0	no_consensus;
352	14	0	1	0	0	0	0	8	0	0	0	0	0	0	0	0	0	1	1	3	Bacteria(100);"Proteobacteria"(100);Gammaproteobacteria(100);"Enterobacteriales"(100);Enterobacteriaceae(100);Arsenophonus(100);
353	14	0	0	0	8	6	0	0	0	0	0	0	0	0	0	0	0	0	0	0	no_consensus;
354	14	0	0	0	0	2	0	0	0	0	0	5	4	2	0	0	0	1	0	0	Bacteria(100);"Proteobacteria"(100);Gammaproteobacteria(100);Pseudomonadales(100);Moraxellaceae(100);Acinetobacter(93);
355	14	0	7	0	0	0	0	0	0	0	0	0	0	0	1	3	0	3	0	0	Bacteria(100);"Proteobacteria"(100);Gammaproteobacteria(100);"Enterobacteriales"(100);Enterobacteriaceae(100);unclassified(100);
356	14	0	0	0	0	1	0	0	0	0	0	0	1	0	0	0	0	12	0	0	Bacteria(100);"Proteobacteria"(100);Gammaproteobacteria(100);"Enterobacteriales"(100);Enterobacteriaceae(100);unclassified(100);
357	14	0	1	0	0	0	0	0	0	0	0	4	0	0	0	9	0	0	0	0	Bacteria(100);unclassified(100);unclassified(100);unclassified(100);unclassified(100);unclassified(100);
358	14	0	6	0	0	0	0	0	1	0	0	0	3	1	1	1	0	0	1	0	Bacteria(100);"Proteobacteria"(100);Gammaproteobacteria(100);"Enterobacteriales"(100);Enterobacteriaceae(100);unclassified(100);
359	14	3	3	0	0	0	0	1	0	1	2	1	0	0	0	3	0	0	0	0	Bacteria(100);unclassified(100);unclassified(100);unclassified(100);unclassified(100);unclassified(100);
360	13	7	3	0	0	0	0	0	1	2	0	0	0	0	0	0	0	0	0	0	Bacteria(100);unclassified(100);unclassified(100);unclassified(100);unclassified(100);unclassified(100);
361	13	0	0	0	0	0	0	0	0	0	0	9	2	0	0	0	0	2	0	0	Bacteria(100);"Proteobacteria"(100);Gammaproteobacteria(100);Pseudomonadales(93);Moraxellaceae(93);Acinetobacter(70);
362	13	0	0	0	7	4	0	0	0	1	1	0	0	0	0	0	0	0	0	0	no_consensus;
363	13	0	0	0	0	0	0	1	1	0	0	0	0	0	0	0	0	0	6	5	no_consensus;
364	13	7	3	0	0	0	0	0	0	2	1	0	0	0	0	0	0	0	0	0	Bacteria(100);unclassified(100);unclassified(100);unclassified(100);unclassified(100);unclassified(100);
365	13	0	0	0	0	2	11	0	0	0	0	0	0	0	0	0	0	0	0	0	no_consensus;
366	13	0	0	0	3	8	0	0	2	0	0	0	0	0	0	0	0	0	0	0	Bacteria(100);"Proteobacteria"(100);Gammaproteobacteria(100);unclassified(100);unclassified(100);unclassified(100);
367	13	0	0	0	0	0	0	2	0	0	0	0	0	0	0	0	0	0	3	8	Bacteria(100);"Proteobacteria"(100);Gammaproteobacteria(100);"Enterobacteriales"(100);Enterobacteriaceae(100);Arsenophonus(100);
368	13	0	0	0	1	1	0	0	1	2	0	6	0	2	0	0	0	0	0	0	Bacteria(100);"Proteobacteria"(100);unclassified(100);unclassified(100);unclassified(100);unclassified(100);
369	13	4	8	0	0	0	0	0	0	1	0	0	0	0	0	0	0	0	0	0	Bacteria(100);unclassified(100);unclassified(100);unclassified(100);unclassified(100);unclassified(100);
370	13	0	4	0	3	0	0	0	2	0	0	0	0	0	0	0	1	3	0	0	Bacteria(100);"Proteobacteria"(100);Gammaproteobacteria(100);"Enterobacteriales"(100);Enterobacteriaceae(100);unclassified(100);
371	13	1	10	0	0	0	0	0	0	1	0	0	0	0	0	1	0	0	0	0	Bacteria(100);"Proteobacteria"(100);Gammaproteobacteria(100);"Enterobacteriales"(100);Enterobacteriaceae(100);unclassified(100);
372	13	5	5	0	1	0	0	0	0	1	0	0	0	0	0	0	0	1	0	0	Bacteria(100);unclassified(100);unclassified(100);unclassified(100);unclassified(100);unclassified(100);
373	13	0	0	0	0	0	0	0	0	0	0	8	5	0	0	0	0	0	0	0	no_consensus;
374	13	0	0	0	0	0	0	2	0	0	0	0	0	0	0	0	0	0	6	5	Bacteria(100);"Proteobacteria"(100);Gammaproteobacteria(100);"Enterobacteriales"(100);Enterobacteriaceae(100);Arsenophonus(100);
375	13	0	0	0	0	0	0	0	1	0	2	0	0	0	0	0	0	10	0	0	Bacteria(100);"Proteobacteria"(100);Alphaproteobacteria(100);Rhizobiales(100);unclassified(100);unclassified(100);
376	13	0	0	0	0	0	0	0	0	0	0	0	0	0	0	0	0	0	13	0	Bacteria(100);"Proteobacteria"(100);Gammaproteobacteria(100);"Enterobacteriales"(100);Enterobacteriaceae(100);Arsenophonus(100);
377	12	2	0	0	2	1	6	0	1	0	0	0	0	0	0	0	0	0	0	0	Bacteria(100);"Proteobacteria"(100);Gammaproteobacteria(100);"Enterobacteriales"(100);Enterobacteriaceae(100);unclassified(100);
378	12	6	4	0	0	0	0	0	0	2	0	0	0	0	0	0	0	0	0	0	Bacteria(100);unclassified(100);unclassified(100);unclassified(100);unclassified(100);unclassified(100);
379	12	1	0	0	0	0	0	0	0	0	0	1	2	0	1	7	0	0	0	0	Bacteria(100);unclassified(75);unclassified(75);unclassified(75);unclassified(75);unclassified(75);
380	12	0	0	0	9	3	0	0	0	0	0	0	0	0	0	0	0	0	0	0	Bacteria(100);"Proteobacteria"(100);Gammaproteobacteria(84);unclassified(84);unclassified(84);unclassified(84);
381	12	6	3	0	1	0	0	0	0	1	1	0	0	0	0	0	0	0	0	0	Bacteria(100);unclassified(92);unclassified(92);unclassified(92);unclassified(92);unclassified(92);
382	12	0	0	0	0	0	0	0	2	0	0	0	1	0	1	6	2	0	0	0	Bacteria(100);unclassified(100);unclassified(100);unclassified(100);unclassified(100);unclassified(100);
383	12	0	0	10	1	0	0	0	1	0	0	0	0	0	0	0	0	0	0	0	Bacteria(100);"Proteobacteria"(100);Gammaproteobacteria(100);unclassified(100);unclassified(100);unclassified(100);
384	12	0	0	0	0	0	0	1	0	0	0	0	0	0	0	0	0	0	2	9	Bacteria(100);"Proteobacteria"(100);Gammaproteobacteria(100);"Enterobacteriales"(100);Enterobacteriaceae(100);Arsenophonus(100);
385	12	3	1	4	0	0	0	0	4	0	0	0	0	0	0	0	0	0	0	0	Bacteria(100);unclassified(100);unclassified(100);unclassified(100);unclassified(100);unclassified(100);
386	12	3	6	0	0	0	1	0	0	2	0	0	0	0	0	0	0	0	0	0	Bacteria(100);unclassified(100);unclassified(100);unclassified(100);unclassified(100);unclassified(100);
387	12	0	0	0	0	0	0	0	0	0	12	0	0	0	0	0	0	0	0	0	Bacteria(100);"Firmicutes"(100);"Bacilli"(100);"Lactobacillales"(67);unclassified(67);unclassified(67);
388	12	0	0	0	8	4	0	0	0	0	0	0	0	0	0	0	0	0	0	0	Bacteria(100);"Proteobacteria"(100);Gammaproteobacteria(100);"Enterobacteriales"(100);Enterobacteriaceae(100);unclassified(100);
389	12	6	2	0	0	0	0	0	0	2	0	0	0	0	0	2	0	0	0	0	Bacteria(100);unclassified(100);unclassified(100);unclassified(100);unclassified(100);unclassified(100);
390	12	0	0	0	0	0	0	0	2	0	0	0	0	10	0	0	0	0	0	0	no_consensus;
391	12	4	1	0	0	0	0	0	0	0	0	4	0	0	0	2	1	0	0	0	Bacteria(100);unclassified(92);unclassified(92);unclassified(92);unclassified(92);unclassified(92);
392	12	0	0	0	0	0	0	0	0	0	0	0	0	0	0	0	7	0	0	5	no_consensus;
393	12	0	0	0	0	0	0	1	5	0	0	0	0	0	0	0	0	0	0	6	no_consensus;
394	12	0	1	0	0	0	2	0	1	0	0	1	0	0	4	0	0	3	0	0	Bacteria(100);"Proteobacteria"(100);Gammaproteobacteria(100);Pseudomonadales(100);Pseudomonadaceae(100);Pseudomonas(100);
395	12	0	1	0	3	0	7	0	1	0	0	0	0	0	0	0	0	0	0	0	Bacteria(100);"Proteobacteria"(100);Gammaproteobacteria(100);"Enterobacteriales"(100);Enterobacteriaceae(100);unclassified(100);
396	12	0	0	0	0	0	0	0	0	1	1	3	4	0	0	0	0	3	0	0	Bacteria(100);"Proteobacteria"(100);Gammaproteobacteria(100);Pseudomonadales(84);Moraxellaceae(84);Acinetobacter(84);
397	12	0	0	0	0	0	0	10	0	0	0	0	0	0	0	0	0	0	2	0	no_consensus;
398	12	0	0	0	0	0	0	0	0	0	0	3	0	0	0	9	0	0	0	0	Bacteria(100);unclassified(100);unclassified(100);unclassified(100);unclassified(100);unclassified(100);
399	11	0	0	0	0	0	0	0	0	0	0	5	3	0	0	0	0	3	0	0	no_consensus;
400	11	6	5	0	0	0	0	0	0	0	0	0	0	0	0	0	0	0	0	0	Bacteria(100);unclassified(91);unclassified(91);unclassified(91);unclassified(91);unclassified(91);
401	11	0	0	0	0	0	0	0	0	0	11	0	0	0	0	0	0	0	0	0	Bacteria(100);"Proteobacteria"(100);Alphaproteobacteria(100);Rhizobiales(100);unclassified(100);unclassified(100);
402	11	5	2	0	0	0	0	0	0	4	0	0	0	0	0	0	0	0	0	0	Bacteria(100);unclassified(100);unclassified(100);unclassified(100);unclassified(100);unclassified(100);
403	11	4	5	0	0	0	0	0	0	2	0	0	0	0	0	0	0	0	0	0	Bacteria(100);unclassified(100);unclassified(100);unclassified(100);unclassified(100);unclassified(100);
404	11	0	0	0	0	0	0	0	0	0	0	6	1	1	0	0	0	3	0	0	Bacteria(100);"Proteobacteria"(100);Gammaproteobacteria(100);Pseudomonadales(100);Moraxellaceae(100);Acinetobacter(64);
405	11	4	2	0	0	0	0	0	2	3	0	0	0	0	0	0	0	0	0	0	Bacteria(100);unclassified(100);unclassified(100);unclassified(100);unclassified(100);unclassified(100);
406	11	0	0	0	0	0	0	0	0	0	0	3	0	0	0	8	0	0	0	0	Bacteria(100);unclassified(100);unclassified(100);unclassified(100);unclassified(100);unclassified(100);
407	11	0	0	0	0	0	0	0	0	0	0	0	9	0	0	0	0	2	0	0	Bacteria(100);"Proteobacteria"(100);Gammaproteobacteria(100);Pseudomonadales(100);Moraxellaceae(100);Acinetobacter(91);
408	11	0	0	0	2	0	8	0	0	0	1	0	0	0	0	0	0	0	0	0	Bacteria(100);"Proteobacteria"(100);Gammaproteobacteria(100);"Enterobacteriales"(100);Enterobacteriaceae(100);unclassified(100);
409	11	0	0	1	3	6	0	0	0	1	0	0	0	0	0	0	0	0	0	0	Bacteria(100);"Proteobacteria"(100);Gammaproteobacteria(82);
410	11	0	0	0	0	0	0	0	0	1	0	0	0	0	0	0	0	0	0	10	Bacteria(100);"Tenericutes"(100);Mollicutes(100);Entomoplasmatales(100);Spiroplasmataceae(100);Spiroplasma(100);
411	11	6	3	0	1	0	0	0	0	1	0	0	0	0	0	0	0	0	0	0	Bacteria(100);unclassified(100);unclassified(100);unclassified(100);unclassified(100);unclassified(100);
412	11	4	4	0	0	0	1	0	0	2	0	0	0	0	0	0	0	0	0	0	Bacteria(100);unclassified(91);unclassified(91);unclassified(91);unclassified(91);unclassified(91);
413	11	0	0	0	0	0	0	6	0	0	0	0	0	0	0	0	0	2	0	3	Bacteria(100);"Proteobacteria"(100);Gammaproteobacteria(100);"Enterobacteriales"(100);Enterobacteriaceae(100);Arsenophonus(100);
414	11	0	0	1	4	6	0	0	0	0	0	0	0	0	0	0	0	0	0	0	Bacteria(100);"Proteobacteria"(100);Gammaproteobacteria(82);unclassified(82);unclassified(82);unclassified(82);
415	11	0	0	0	1	0	0	0	0	0	0	2	1	0	0	0	0	7	0	0	Bacteria(100);"Proteobacteria"(100);Gammaproteobacteria(100);Pseudomonadales(82);Moraxellaceae(82);Acinetobacter(73);
416	11	0	0	0	0	0	0	5	0	0	0	0	0	0	0	0	0	1	5	0	Bacteria(100);"Proteobacteria"(100);Gammaproteobacteria(100);"Enterobacteriales"(100);Enterobacteriaceae(100);Arsenophonus(100);
417	11	0	0	0	0	0	0	1	0	0	0	0	0	0	0	0	0	0	10	0	no_consensus;
418	11	0	0	0	0	0	0	0	0	0	0	0	0	0	0	0	0	0	0	11	Bacteria(100);"Proteobacteria"(100);Gammaproteobacteria(100);"Enterobacteriales"(100);Enterobacteriaceae(100);Arsenophonus(100);
419	11	0	0	0	0	0	0	0	0	0	0	0	0	0	0	0	0	11	0	0	Bacteria(100);"Proteobacteria"(100);Gammaproteobacteria(100);"Enterobacteriales"(100);Enterobacteriaceae(100);unclassified(91);
420	11	0	0	0	2	0	7	0	2	0	0	0	0	0	0	0	0	0	0	0	Bacteria(100);"Proteobacteria"(100);Gammaproteobacteria(100);"Enterobacteriales"(100);Enterobacteriaceae(100);unclassified(100);
421	11	0	7	0	0	0	0	0	0	3	1	0	0	0	0	0	0	0	0	0	Bacteria(100);unclassified(100);unclassified(100);unclassified(100);unclassified(100);unclassified(100);
422	11	3	5	0	0	0	0	1	0	2	0	0	0	0	0	0	0	0	0	0	Bacteria(100);unclassified(100);unclassified(100);unclassified(100);unclassified(100);unclassified(100);
423	11	5	1	0	0	0	0	1	0	3	0	0	0	0	0	1	0	0	0	0	Bacteria(100);"Proteobacteria"(64);unclassified(64);unclassified(64);unclassified(64);unclassified(64);
424	11	0	0	0	0	0	10	0	1	0	0	0	0	0	0	0	0	0	0	0	Bacteria(100);"Proteobacteria"(100);Gammaproteobacteria(100);"Enterobacteriales"(100);Enterobacteriaceae(100);unclassified(100);
425	11	0	0	0	0	0	0	0	0	0	0	1	10	0	0	0	0	0	0	0	no_consensus;
426	11	0	0	0	6	4	0	0	0	1	0	0	0	0	0	0	0	0	0	0	Bacteria(100);"Proteobacteria"(100);Gammaproteobacteria(55);unclassified(55);unclassified(55);unclassified(55);
427	11	0	0	0	0	0	0	0	0	0	0	0	0	0	0	0	0	0	0	11	Bacteria(100);"Tenericutes"(100);Mollicutes(100);Entomoplasmatales(100);Spiroplasmataceae(100);Spiroplasma(100);
428	10	6	3	0	0	0	0	0	0	1	0	0	0	0	0	0	0	0	0	0	Bacteria(100);unclassified(100);unclassified(100);unclassified(100);unclassified(100);unclassified(100);
429	10	3	2	0	0	0	0	0	0	3	2	0	0	0	0	0	0	0	0	0	Bacteria(100);unclassified(100);unclassified(100);unclassified(100);unclassified(100);unclassified(100);
430	10	0	0	0	0	0	0	0	0	0	0	5	2	1	0	0	0	2	0	0	Bacteria(100);"Proteobacteria"(100);Gammaproteobacteria(100);Pseudomonadales(100);Moraxellaceae(100);Acinetobacter(90);
431	10	0	0	0	0	1	0	0	0	0	0	4	1	0	0	0	1	3	0	0	Bacteria(100);"Proteobacteria"(100);Gammaproteobacteria(100);Pseudomonadales(90);Moraxellaceae(90);Acinetobacter(90);
432	10	0	0	1	0	0	0	0	2	0	0	0	0	2	0	1	4	0	0	0	Bacteria(100);"Proteobacteria"(100);Gammaproteobacteria(100);"Enterobacteriales"(100);Enterobacteriaceae(100);unclassified(100);
433	10	1	5	0	0	0	0	0	0	0	0	0	0	0	0	4	0	0	0	0	Bacteria(100);unclassified(100);unclassified(100);unclassified(100);unclassified(100);unclassified(100);
434	10	0	0	0	0	0	10	0	0	0	0	0	0	0	0	0	0	0	0	0	no_consensus;
435	10	0	0	0	0	0	0	3	0	0	0	0	0	0	0	0	0	0	7	0	no_consensus;
436	10	0	0	0	0	0	0	1	0	0	0	0	0	0	0	0	0	1	0	8	Bacteria(100);"Proteobacteria"(100);Gammaproteobacteria(100);"Enterobacteriales"(100);Enterobacteriaceae(100);Arsenophonus(100);
437	10	4	5	0	0	0	0	0	0	0	1	0	0	0	0	0	0	0	0	0	Bacteria(100);unclassified(100);unclassified(100);unclassified(100);unclassified(100);unclassified(100);
438	10	0	0	0	0	0	0	0	0	0	0	5	2	0	0	0	0	3	0	0	Bacteria(100);"Proteobacteria"(100);Gammaproteobacteria(100);
439	10	0	0	0	0	0	0	0	0	0	0	0	0	0	0	0	0	0	0	10	Bacteria(100);unclassified(100);unclassified(100);unclassified(100);unclassified(100);unclassified(100);
440	10	0	0	0	0	0	0	0	0	0	0	0	10	0	0	0	0	0	0	0	Bacteria(100);unclassified(100);unclassified(100);unclassified(100);unclassified(100);unclassified(100);
441	10	0	0	0	0	0	0	0	0	0	0	5	0	0	0	0	0	5	0	0	Bacteria(100);unclassified(100);unclassified(100);unclassified(100);unclassified(100);unclassified(100);
442	10	0	0	0	0	0	0	0	0	0	0	0	2	0	0	0	0	8	0	0	Bacteria(100);unclassified(100);unclassified(100);unclassified(100);unclassified(100);unclassified(100);
443	10	0	0	0	0	0	10	0	0	0	0	0	0	0	0	0	0	0	0	0	Bacteria(100);"Firmicutes"(100);"Bacilli"(100);"Lactobacillales"(100);Lactobacillaceae(100);Lactobacillus(100);
444	10	0	0	0	0	0	10	0	0	0	0	0	0	0	0	0	0	0	0	0	Bacteria(100);"Proteobacteria"(100);Gammaproteobacteria(100);"Enterobacteriales"(100);Enterobacteriaceae(100);unclassified(100);
445	10	0	0	0	0	0	0	0	0	0	0	8	2	0	0	0	0	0	0	0	Bacteria(100);"Proteobacteria"(100);Gammaproteobacteria(100);Pseudomonadales(100);Moraxellaceae(100);Acinetobacter(90);
446	10	0	1	0	0	0	0	0	0	0	0	0	0	2	0	6	1	0	0	0	Bacteria(100);"Proteobacteria"(60);unclassified(60);unclassified(60);unclassified(60);unclassified(60);
447	10	0	0	0	0	0	0	0	0	0	0	3	2	0	0	0	0	5	0	0	no_consensus;
448	10	4	4	0	1	0	0	0	0	1	0	0	0	0	0	0	0	0	0	0	Bacteria(100);unclassified(100);unclassified(100);unclassified(100);unclassified(100);unclassified(100);
449	10	5	3	0	0	0	0	0	0	2	0	0	0	0	0	0	0	0	0	0	Bacteria(100);unclassified(100);unclassified(100);unclassified(100);unclassified(100);unclassified(100);
450	10	0	0	1	0	0	0	0	0	2	0	6	0	0	0	0	0	1	0	0	Bacteria(100);"Proteobacteria"(100);Gammaproteobacteria(70);unclassified(70);unclassified(70);unclassified(70);
451	10	0	0	0	8	2	0	0	0	0	0	0	0	0	0	0	0	0	0	0	Bacteria(100);"Proteobacteria"(100);Gammaproteobacteria(80);unclassified(70);unclassified(70);unclassified(70);
452	10	0	0	0	0	0	0	0	0	0	0	0	10	0	0	0	0	0	0	0	Bacteria(100);unclassified(100);unclassified(100);unclassified(100);unclassified(100);unclassified(100);
453	10	0	0	0	0	0	10	0	0	0	0	0	0	0	0	0	0	0	0	0	Bacteria(100);"Firmicutes"(100);"Bacilli"(100);"Lactobacillales"(100);unclassified(100);unclassified(100);
454	10	5	2	0	0	0	0	0	0	2	0	0	0	0	0	1	0	0	0	0	Bacteria(100);unclassified(100);unclassified(100);unclassified(100);unclassified(100);unclassified(100);
455	10	6	1	0	1	0	0	1	0	1	0	0	0	0	0	0	0	0	0	0	Bacteria(100);unclassified(100);unclassified(100);unclassified(100);unclassified(100);unclassified(100);
456	10	0	0	3	0	0	0	0	1	0	0	0	0	6	0	0	0	0	0	0	Bacteria(100);"Proteobacteria"(100);unclassified(90);unclassified(90);unclassified(90);unclassified(90);
457	9	2	4	0	0	1	0	1	0	0	0	0	0	0	0	1	0	0	0	0	Bacteria(100);unclassified(100);unclassified(100);unclassified(100);unclassified(100);unclassified(100);
458	9	0	0	0	6	3	0	0	0	0	0	0	0	0	0	0	0	0	0	0	no_consensus;
459	9	0	0	0	6	3	0	0	0	0	0	0	0	0	0	0	0	0	0	0	Bacteria(100);unclassified(100);unclassified(100);unclassified(100);unclassified(100);unclassified(100);
460	9	3	3	0	0	1	1	0	0	1	0	0	0	0	0	0	0	0	0	0	Bacteria(100);"Proteobacteria"(67);unclassified(67);unclassified(67);unclassified(67);unclassified(67);
461	9	0	0	0	5	4	0	0	0	0	0	0	0	0	0	0	0	0	0	0	Bacteria(100);"Proteobacteria"(100);Gammaproteobacteria(100);unclassified(100);unclassified(100);unclassified(100);
462	9	0	0	8	1	0	0	0	0	0	0	0	0	0	0	0	0	0	0	0	Bacteria(100);"Proteobacteria"(100);Gammaproteobacteria(78);unclassified(78);unclassified(78);unclassified(78);
463	9	0	0	3	3	3	0	0	0	0	0	0	0	0	0	0	0	0	0	0	Bacteria(100);"Proteobacteria"(100);Gammaproteobacteria(67);unclassified(67);unclassified(67);unclassified(67);
464	9	0	0	1	5	3	0	0	0	0	0	0	0	0	0	0	0	0	0	0	Bacteria(100);"Proteobacteria"(100);Gammaproteobacteria(100);Pseudomonadales(78);Moraxellaceae(78);Acinetobacter(78);
465	9	1	2	0	1	0	0	0	0	1	0	0	1	0	2	1	0	0	0	0	Bacteria(100);unclassified(67);unclassified(67);unclassified(67);unclassified(67);unclassified(67);
466	9	0	0	1	5	2	0	0	1	0	0	0	0	0	0	0	0	0	0	0	Bacteria(100);"Proteobacteria"(100);Gammaproteobacteria(100);unclassified(89);unclassified(89);unclassified(89);
467	9	3	4	0	0	0	0	0	0	2	0	0	0	0	0	0	0	0	0	0	Bacteria(100);unclassified(100);unclassified(100);unclassified(100);unclassified(100);unclassified(100);
468	9	0	0	0	8	1	0	0	0	0	0	0	0	0	0	0	0	0	0	0	Bacteria(100);"Proteobacteria"(100);Gammaproteobacteria(89);unclassified(67);unclassified(67);unclassified(67);
469	9	0	0	0	5	3	0	0	0	1	0	0	0	0	0	0	0	0	0	0	Bacteria(100);"Proteobacteria"(100);Gammaproteobacteria(89);unclassified(67);unclassified(67);unclassified(67);
470	9	0	0	0	0	0	0	2	0	0	0	0	0	0	0	0	0	1	5	1	Bacteria(100);"Proteobacteria"(100);Gammaproteobacteria(100);"Enterobacteriales"(100);Enterobacteriaceae(100);Arsenophonus(100);
471	9	0	0	0	0	0	0	0	0	0	0	2	6	0	0	0	0	1	0	0	Bacteria(100);"Proteobacteria"(100);Gammaproteobacteria(100);Pseudomonadales(100);Moraxellaceae(100);unclassified(56);
472	9	0	0	1	3	4	0	0	0	1	0	0	0	0	0	0	0	0	0	0	Bacteria(100);"Proteobacteria"(100);Gammaproteobacteria(67);unclassified(67);unclassified(67);unclassified(67);
473	9	0	0	0	7	2	0	0	0	0	0	0	0	0	0	0	0	0	0	0	Bacteria(100);unclassified(100);unclassified(100);unclassified(100);unclassified(100);unclassified(100);
474	9	0	0	0	0	0	0	0	0	0	0	0	0	0	0	0	0	0	6	3	Bacteria(100);unclassified(100);unclassified(100);unclassified(100);unclassified(100);unclassified(100);
475	9	0	0	0	1	0	0	0	0	0	0	4	0	4	0	0	0	0	0	0	Bacteria(100);"Proteobacteria"(100);Gammaproteobacteria(100);Pseudomonadales(89);Moraxellaceae(89);Acinetobacter(78);
476	9	0	0	0	0	0	0	0	0	0	0	0	0	0	0	0	0	1	8	0	Bacteria(100);"Proteobacteria"(100);Gammaproteobacteria(100);"Enterobacteriales"(100);Enterobacteriaceae(100);Arsenophonus(100);
477	9	3	4	0	0	0	0	0	0	2	0	0	0	0	0	0	0	0	0	0	Bacteria(100);unclassified(100);unclassified(100);unclassified(100);unclassified(100);unclassified(100);
478	9	3	3	0	0	0	0	0	0	2	1	0	0	0	0	0	0	0	0	0	Bacteria(100);unclassified(100);unclassified(100);unclassified(100);unclassified(100);unclassified(100);
479	9	0	0	0	1	2	0	0	0	0	0	1	2	0	0	0	0	3	0	0	Bacteria(100);"Proteobacteria"(100);Gammaproteobacteria(100);"Enterobacteriales"(100);Enterobacteriaceae(100);unclassified(100);
480	9	0	0	0	0	0	0	0	0	0	0	3	0	1	0	0	0	5	0	0	no_consensus;
481	9	4	2	0	0	0	0	0	0	1	0	0	0	1	0	0	1	0	0	0	Bacteria(100);unclassified(100);unclassified(100);unclassified(100);unclassified(100);unclassified(100);
482	9	0	2	0	0	0	0	0	0	1	0	0	0	0	6	0	0	0	0	0	Bacteria(100);"Proteobacteria"(100);Gammaproteobacteria(100);Xanthomonadales(100);Xanthomonadaceae(100);Stenotrophomonas(100);
483	9	0	0	0	0	0	0	0	0	0	0	0	9	0	0	0	0	0	0	0	Bacteria(100);unclassified(100);unclassified(100);unclassified(100);unclassified(100);unclassified(100);
484	9	0	0	0	2	0	0	0	0	0	0	3	1	0	0	0	0	3	0	0	Bacteria(100);"Proteobacteria"(100);Gammaproteobacteria(100);Pseudomonadales(89);Moraxellaceae(89);Acinetobacter(67);
485	9	0	0	0	0	1	0	0	0	0	0	7	1	0	0	0	0	0	0	0	Bacteria(100);"Proteobacteria"(100);Gammaproteobacteria(100);Pseudomonadales(100);Moraxellaceae(100);Acinetobacter(100);
486	9	1	5	0	0	0	0	0	0	3	0	0	0	0	0	0	0	0	0	0	Bacteria(100);unclassified(100);unclassified(100);unclassified(100);unclassified(100);unclassified(100);
487	9	0	0	0	0	0	0	0	0	0	0	2	0	0	0	4	3	0	0	0	Bacteria(100);"Proteobacteria"(100);Gammaproteobacteria(100);"Enterobacteriales"(100);Enterobacteriaceae(100);unclassified(100);
488	9	0	0	0	0	0	0	7	0	0	0	0	0	0	0	0	0	0	2	0	no_consensus;
489	9	0	0	0	0	0	0	0	0	0	0	1	8	0	0	0	0	0	0	0	Bacteria(100);"Proteobacteria"(100);Gammaproteobacteria(100);Pseudomonadales(89);Moraxellaceae(89);Acinetobacter(89);
490	9	0	1	0	0	0	0	0	0	0	0	1	0	2	0	1	4	0	0	0	Bacteria(100);unclassified(100);unclassified(100);unclassified(100);unclassified(100);unclassified(100);
491	9	0	0	0	0	0	0	0	0	0	0	4	4	1	0	0	0	0	0	0	no_consensus;
492	9	0	0	0	7	1	0	0	0	1	0	0	0	0	0	0	0	0	0	0	Bacteria(100);"Proteobacteria"(100);Gammaproteobacteria(100);unclassified(100);unclassified(100);unclassified(100);
493	9	0	0	0	0	0	0	4	0	0	0	0	0	0	0	0	0	1	2	2	no_consensus;
494	9	0	0	0	0	1	0	0	0	0	0	1	6	0	0	0	0	1	0	0	Bacteria(100);"Proteobacteria"(100);Gammaproteobacteria(100);Pseudomonadales(78);Moraxellaceae(78);Acinetobacter(67);
495	9	0	0	0	0	0	0	0	0	0	0	0	0	0	0	0	0	0	4	5	Bacteria(100);"Proteobacteria"(100);Gammaproteobacteria(100);"Enterobacteriales"(100);Enterobacteriaceae(100);Arsenophonus(100);
496	9	0	0	2	3	4	0	0	0	0	0	0	0	0	0	0	0	0	0	0	Bacteria(100);"Proteobacteria"(100);Gammaproteobacteria(56);unclassified(56);unclassified(56);unclassified(56);
497	8	0	0	0	0	0	0	0	0	0	0	0	0	0	0	0	0	0	0	8	Bacteria(100);"Proteobacteria"(100);Gammaproteobacteria(100);"Enterobacteriales"(100);Enterobacteriaceae(100);Arsenophonus(100);
498	8	0	0	0	0	0	0	8	0	0	0	0	0	0	0	0	0	0	0	0	Bacteria(100);"Proteobacteria"(100);Gammaproteobacteria(100);"Enterobacteriales"(100);Enterobacteriaceae(100);Arsenophonus(100);
499	8	0	0	0	0	1	0	0	0	0	0	7	0	0	0	0	0	0	0	0	Bacteria(100);"Proteobacteria"(100);Gammaproteobacteria(100);Pseudomonadales(88);Moraxellaceae(88);Acinetobacter(75);
500	8	0	0	0	0	0	0	1	0	0	0	0	0	0	0	0	0	0	4	3	Bacteria(100);"Proteobacteria"(100);Gammaproteobacteria(100);"Enterobacteriales"(100);Enterobacteriaceae(100);Arsenophonus(100);
501	8	0	0	0	0	0	0	0	0	0	0	0	0	0	0	8	0	0	0	0	no_consensus;
502	8	0	0	7	0	0	0	0	1	0	0	0	0	0	0	0	0	0	0	0	Bacteria(100);unclassified(100);unclassified(100);unclassified(100);unclassified(100);unclassified(100);
503	8	3	0	0	0	0	0	0	0	4	1	0	0	0	0	0	0	0	0	0	Bacteria(100);unclassified(63);unclassified(63);unclassified(63);unclassified(63);unclassified(63);
504	8	0	5	0	0	0	0	0	0	0	0	0	2	0	0	0	0	1	0	0	no_consensus;
505	8	0	0	0	2	6	0	0	0	0	0	0	0	0	0	0	0	0	0	0	Bacteria(100);"Proteobacteria"(100);Gammaproteobacteria(100);"Enterobacteriales"(100);Enterobacteriaceae(100);unclassified(100);
506	8	1	3	3	0	0	0	0	0	0	0	0	0	0	0	1	0	0	0	0	Bacteria(100);unclassified(100);unclassified(100);unclassified(100);unclassified(100);unclassified(100);
507	8	0	0	0	0	2	0	0	0	0	0	0	0	1	0	0	0	5	0	0	Bacteria(100);"Proteobacteria"(100);Gammaproteobacteria(100);"Enterobacteriales"(100);Enterobacteriaceae(100);unclassified(100);
508	8	0	0	0	0	0	0	0	0	0	0	0	0	0	0	0	0	0	8	0	no_consensus;
509	8	0	0	0	0	0	0	0	0	0	0	0	0	0	0	0	0	0	0	8	no_consensus;
510	8	3	3	0	1	0	0	0	0	1	0	0	0	0	0	0	0	0	0	0	Bacteria(100);unclassified(100);unclassified(100);unclassified(100);unclassified(100);unclassified(100);
511	8	0	4	0	0	0	0	2	2	0	0	0	0	0	0	0	0	0	0	0	Bacteria(100);"Firmicutes"(100);"Bacilli"(100);"Lactobacillales"(100);Streptococcaceae(100);Streptococcus(100);
512	8	1	0	0	1	1	5	0	0	0	0	0	0	0	0	0	0	0	0	0	Bacteria(100);"Proteobacteria"(100);Gammaproteobacteria(100);"Enterobacteriales"(100);Enterobacteriaceae(100);unclassified(100);
513	8	0	0	0	0	0	0	6	0	0	0	0	0	0	0	0	0	0	0	2	Bacteria(100);unclassified(100);unclassified(100);unclassified(100);unclassified(100);unclassified(100);
514	8	0	0	0	0	0	0	0	0	0	0	0	8	0	0	0	0	0	0	0	no_consensus;
515	8	0	0	0	0	1	0	0	0	0	0	7	0	0	0	0	0	0	0	0	Bacteria(100);"Proteobacteria"(100);Gammaproteobacteria(100);Pseudomonadales(100);Moraxellaceae(100);Acinetobacter(88);
516	8	5	2	0	0	0	0	0	0	1	0	0	0	0	0	0	0	0	0	0	Bacteria(100);unclassified(100);unclassified(100);unclassified(100);unclassified(100);unclassified(100);
517	8	0	0	0	0	0	0	0	0	0	0	5	1	0	0	0	0	2	0	0	no_consensus;
518	8	0	0	1	2	0	0	0	0	0	0	4	0	0	0	0	0	1	0	0	Bacteria(100);"Proteobacteria"(75);
519	8	0	0	0	0	0	0	0	0	0	0	6	0	1	0	0	0	1	0	0	Bacteria(100);"Proteobacteria"(100);Gammaproteobacteria(100);unclassified(88);unclassified(88);unclassified(88);
520	8	0	0	0	0	0	0	0	0	0	1	0	0	0	0	0	0	1	6	0	Bacteria(100);"Proteobacteria"(100);Gammaproteobacteria(100);"Enterobacteriales"(100);Enterobacteriaceae(100);Arsenophonus(75);
521	8	0	0	0	0	0	0	1	0	0	0	0	0	0	0	0	0	2	1	4	Bacteria(100);"Proteobacteria"(100);Gammaproteobacteria(100);"Enterobacteriales"(100);Enterobacteriaceae(100);Arsenophonus(100);
522	8	0	2	2	0	0	0	0	0	1	0	0	0	1	0	2	0	0	0	0	Bacteria(100);unclassified(100);unclassified(100);unclassified(100);unclassified(100);unclassified(100);
523	8	0	0	0	0	0	0	3	0	0	0	0	0	0	0	0	0	1	4	0	Bacteria(100);"Proteobacteria"(100);Gammaproteobacteria(100);"Enterobacteriales"(100);Enterobacteriaceae(100);Arsenophonus(100);
524	8	0	0	0	0	0	0	2	5	0	1	0	0	0	0	0	0	0	0	0	Bacteria(100);"Firmicutes"(100);"Bacilli"(100);"Lactobacillales"(88);unclassified(88);unclassified(88);
525	8	0	0	0	0	0	0	5	0	0	0	0	0	0	0	0	0	0	0	3	no_consensus;
526	8	3	0	0	1	0	0	0	1	2	0	0	0	1	0	0	0	0	0	0	Bacteria(100);unclassified(75);unclassified(75);unclassified(75);unclassified(75);unclassified(75);
527	8	3	5	0	0	0	0	0	0	0	0	0	0	0	0	0	0	0	0	0	Bacteria(100);unclassified(100);unclassified(100);unclassified(100);unclassified(100);unclassified(100);
528	8	0	0	0	0	0	0	0	0	0	0	6	1	0	0	0	0	1	0	0	no_consensus;
529	8	2	2	1	0	0	0	0	0	2	0	0	0	0	0	1	0	0	0	0	Bacteria(100);unclassified(100);unclassified(100);unclassified(100);unclassified(100);unclassified(100);
530	8	0	0	0	0	0	0	0	0	1	0	3	0	0	0	4	0	0	0	0	Bacteria(100);unclassified(100);unclassified(100);unclassified(100);unclassified(100);unclassified(100);
531	8	0	0	0	0	0	0	0	0	0	0	7	1	0	0	0	0	0	0	0	Bacteria(100);"Proteobacteria"(100);Gammaproteobacteria(100);Pseudomonadales(88);Moraxellaceae(88);Acinetobacter(75);
532	8	3	3	0	0	0	0	0	0	1	0	0	0	0	0	1	0	0	0	0	Bacteria(100);unclassified(88);unclassified(88);unclassified(88);unclassified(88);unclassified(88);
533	8	3	2	1	0	0	1	0	0	1	0	0	0	0	0	0	0	0	0	0	Bacteria(100);unclassified(100);unclassified(100);unclassified(100);unclassified(100);unclassified(100);
534	8	0	1	0	0	0	2	0	0	0	0	0	0	0	0	0	4	0	0	1	Bacteria(100);"Proteobacteria"(100);Gammaproteobacteria(100);"Enterobacteriales"(100);Enterobacteriaceae(100);unclassified(100);
535	8	8	0	0	0	0	0	0	0	0	0	0	0	0	0	0	0	0	0	0	Bacteria(100);"Proteobacteria"(100);Alphaproteobacteria(100);Sphingomonadales(100);Sphingomonadaceae(100);
536	8	4	2	0	0	0	0	0	0	0	0	0	0	0	0	2	0	0	0	0	Bacteria(100);unclassified(100);unclassified(100);unclassified(100);unclassified(100);unclassified(100);
537	8	0	0	0	0	0	0	0	0	0	0	4	0	4	0	0	0	0	0	0	Bacteria(100);"Proteobacteria"(100);Gammaproteobacteria(100);Pseudomonadales(75);Moraxellaceae(75);
538	8	2	2	2	0	0	0	0	0	1	0	0	0	0	0	1	0	0	0	0	Bacteria(100);unclassified(100);unclassified(100);unclassified(100);unclassified(100);unclassified(100);
539	8	0	0	0	0	0	0	0	0	0	0	0	0	0	0	0	8	0	0	0	Bacteria(100);"Proteobacteria"(100);Gammaproteobacteria(100);"Enterobacteriales"(100);Enterobacteriaceae(100);unclassified(100);
540	8	4	3	0	0	0	0	0	0	1	0	0	0	0	0	0	0	0	0	0	Bacteria(100);unclassified(100);unclassified(100);unclassified(100);unclassified(100);unclassified(100);
541	8	0	7	0	0	0	0	0	0	1	0	0	0	0	0	0	0	0	0	0	Bacteria(100);unclassified(100);unclassified(100);unclassified(100);unclassified(100);unclassified(100);
542	8	0	0	5	1	2	0	0	0	0	0	0	0	0	0	0	0	0	0	0	Bacteria(100);"Proteobacteria"(100);Gammaproteobacteria(88);unclassified(88);unclassified(88);unclassified(88);
543	8	0	0	0	0	0	0	0	1	2	5	0	0	0	0	0	0	0	0	0	Bacteria(100);"Proteobacteria"(100);Betaproteobacteria(100);Rhodocyclales(100);Rhodocyclaceae(100);Methyloversatilis(100);
544	8	0	0	0	2	0	6	0	0	0	0	0	0	0	0	0	0	0	0	0	Bacteria(100);"Proteobacteria"(100);Gammaproteobacteria(100);"Enterobacteriales"(100);Enterobacteriaceae(100);unclassified(100);
545	7	0	0	1	4	2	0	0	0	0	0	0	0	0	0	0	0	0	0	0	Bacteria(100);"Proteobacteria"(100);Gammaproteobacteria(86);Pseudomonadales(58);Moraxellaceae(58);
546	7	2	3	0	0	0	0	0	0	1	0	0	0	0	0	1	0	0	0	0	Bacteria(100);"Proteobacteria"(86);unclassified(86);unclassified(86);unclassified(86);unclassified(86);
547	7	0	3	0	0	0	0	0	1	0	0	0	1	0	0	0	2	0	0	0	Bacteria(100);"Proteobacteria"(100);Gammaproteobacteria(100);"Enterobacteriales"(100);Enterobacteriaceae(100);unclassified(100);
548	7	2	4	0	0	0	0	0	0	1	0	0	0	0	0	0	0	0	0	0	Bacteria(100);unclassified(86);unclassified(86);unclassified(86);unclassified(86);unclassified(86);
549	7	2	1	2	0	0	0	0	1	1	0	0	0	0	0	0	0	0	0	0	Bacteria(100);unclassified(100);unclassified(100);unclassified(100);unclassified(100);unclassified(100);
550	7	0	0	0	5	2	0	0	0	0	0	0	0	0	0	0	0	0	0	0	Bacteria(100);"Proteobacteria"(100);unclassified(100);unclassified(100);unclassified(100);unclassified(100);
551	7	0	0	0	0	0	0	1	0	0	0	0	0	0	0	0	0	0	5	1	Bacteria(100);"Proteobacteria"(100);Gammaproteobacteria(100);"Enterobacteriales"(100);Enterobacteriaceae(100);Arsenophonus(100);
552	7	0	0	0	3	0	3	0	0	1	0	0	0	0	0	0	0	0	0	0	Bacteria(100);"Proteobacteria"(100);Gammaproteobacteria(100);"Enterobacteriales"(100);Enterobacteriaceae(100);unclassified(100);
553	7	4	2	0	0	1	0	0	0	0	0	0	0	0	0	0	0	0	0	0	Bacteria(100);unclassified(58);unclassified(58);unclassified(58);unclassified(58);unclassified(58);
554	7	0	0	0	0	0	0	3	0	0	0	0	0	0	0	0	0	0	1	3	Bacteria(100);"Proteobacteria"(100);Gammaproteobacteria(100);"Enterobacteriales"(100);Enterobacteriaceae(100);Arsenophonus(100);
555	7	3	1	0	0	0	0	0	0	3	0	0	0	0	0	0	0	0	0	0	Bacteria(100);unclassified(86);unclassified(86);unclassified(86);unclassified(86);unclassified(86);
556	7	0	0	0	0	0	3	0	0	0	3	0	0	0	0	0	0	0	1	0	Bacteria(100);"Proteobacteria"(100);Gammaproteobacteria(100);unclassified(100);unclassified(100);unclassified(100);
557	7	0	0	3	3	1	0	0	0	0	0	0	0	0	0	0	0	0	0	0	Bacteria(100);"Proteobacteria"(100);Gammaproteobacteria(86);unclassified(86);unclassified(86);unclassified(86);
558	7	0	2	0	0	0	0	0	2	3	0	0	0	0	0	0	0	0	0	0	Bacteria(100);"Proteobacteria"(100);Betaproteobacteria(100);Rhodocyclales(86);Rhodocyclaceae(86);unclassified(86);
559	7	3	3	0	0	0	0	0	0	0	0	0	0	0	0	1	0	0	0	0	Bacteria(100);unclassified(100);unclassified(100);unclassified(100);unclassified(100);unclassified(100);
560	7	0	0	0	0	0	0	0	0	0	0	1	3	1	0	0	2	0	0	0	Bacteria(100);"Proteobacteria"(100);Gammaproteobacteria(100);unclassified(72);unclassified(72);unclassified(72);
561	7	3	1	0	1	0	0	0	0	2	0	0	0	0	0	0	0	0	0	0	Bacteria(100);unclassified(100);unclassified(100);unclassified(100);unclassified(100);unclassified(100);
562	7	0	0	3	0	3	0	0	1	0	0	0	0	0	0	0	0	0	0	0	Bacteria(100);"Proteobacteria"(100);unclassified(100);unclassified(100);unclassified(100);unclassified(100);
563	7	0	0	0	0	0	0	0	0	0	0	2	5	0	0	0	0	0	0	0	Bacteria(100);"Proteobacteria"(100);Gammaproteobacteria(100);Pseudomonadales(86);Moraxellaceae(86);Acinetobacter(72);
564	7	2	2	0	0	0	0	0	0	2	1	0	0	0	0	0	0	0	0	0	Bacteria(100);unclassified(100);unclassified(100);unclassified(100);unclassified(100);unclassified(100);
565	7	0	0	3	1	2	0	0	1	0	0	0	0	0	0	0	0	0	0	0	Bacteria(100);"Proteobacteria"(100);Gammaproteobacteria(100);unclassified(100);unclassified(100);unclassified(100);
566	7	0	0	0	0	0	7	0	0	0	0	0	0	0	0	0	0	0	0	0	Bacteria(100);"Proteobacteria"(100);Gammaproteobacteria(100);"Enterobacteriales"(100);Enterobacteriaceae(100);unclassified(100);
567	7	0	0	0	0	0	0	0	0	0	0	0	7	0	0	0	0	0	0	0	no_consensus;
568	7	0	1	0	0	1	0	0	1	0	0	0	0	0	0	1	0	3	0	0	Bacteria(100);"Proteobacteria"(100);Gammaproteobacteria(100);"Enterobacteriales"(100);Enterobacteriaceae(100);unclassified(100);
569	7	2	0	0	0	0	0	1	4	0	0	0	0	0	0	0	0	0	0	0	Bacteria(100);"Proteobacteria"(100);Alphaproteobacteria(100);Caulobacterales(100);Caulobacteraceae(100);Brevundimonas(86);
570	7	0	0	0	0	0	0	0	0	0	0	0	0	0	0	0	0	7	0	0	Bacteria(100);"Proteobacteria"(100);Gammaproteobacteria(100);unclassified(58);unclassified(58);unclassified(58);
571	7	0	0	0	0	0	7	0	0	0	0	0	0	0	0	0	0	0	0	0	Bacteria(100);"Proteobacteria"(100);Gammaproteobacteria(100);"Enterobacteriales"(100);Enterobacteriaceae(100);unclassified(100);
572	7	2	2	1	0	0	0	0	0	1	1	0	0	0	0	0	0	0	0	0	Bacteria(100);unclassified(100);unclassified(100);unclassified(100);unclassified(100);unclassified(100);
573	7	0	0	0	0	0	0	0	0	0	0	4	2	1	0	0	0	0	0	0	Bacteria(100);"Proteobacteria"(100);Gammaproteobacteria(100);Pseudomonadales(100);Moraxellaceae(100);Acinetobacter(86);
574	7	0	0	0	3	2	0	0	0	0	0	1	0	0	0	0	0	1	0	0	Bacteria(100);"Proteobacteria"(100);Gammaproteobacteria(72);unclassified(58);unclassified(58);unclassified(58);
575	7	0	0	0	0	0	0	0	0	0	0	1	0	0	0	6	0	0	0	0	Bacteria(100);unclassified(86);unclassified(86);unclassified(86);unclassified(86);unclassified(86);
576	7	0	0	0	0	0	0	0	0	0	0	3	0	0	0	0	0	4	0	0	no_consensus;
577	7	0	0	0	0	0	1	0	0	0	0	6	0	0	0	0	0	0	0	0	no_consensus;
578	7	0	0	0	0	0	0	0	0	0	0	0	7	0	0	0	0	0	0	0	Bacteria(100);"Tenericutes"(100);Mollicutes(100);Entomoplasmatales(100);Entomoplasmataceae(100);Mesoplasma(100);
579	7	0	1	0	0	0	0	0	0	0	0	0	0	0	0	0	5	1	0	0	no_consensus;
580	7	0	0	0	0	0	0	0	0	0	0	1	0	1	0	5	0	0	0	0	Bacteria(100);unclassified(100);unclassified(100);unclassified(100);unclassified(100);unclassified(100);
581	7	0	0	0	0	0	0	6	0	0	0	0	0	0	0	1	0	0	0	0	no_consensus;
582	7	0	0	0	0	0	0	0	0	0	0	6	0	0	0	0	0	1	0	0	no_consensus;
583	7	0	0	0	0	0	0	1	0	0	0	0	0	0	0	0	0	0	0	6	no_consensus;
584	7	0	0	0	0	0	0	0	0	0	0	0	0	0	0	0	5	0	0	2	Bacteria(100);"Proteobacteria"(100);Gammaproteobacteria(100);"Enterobacteriales"(100);Enterobacteriaceae(100);unclassified(100);
585	7	0	0	0	1	0	0	0	0	0	0	6	0	0	0	0	0	0	0	0	no_consensus;
586	7	0	0	0	0	1	0	0	0	0	0	6	0	0	0	0	0	0	0	0	no_consensus;
587	7	0	0	6	0	0	0	0	1	0	0	0	0	0	0	0	0	0	0	0	no_consensus;
588	7	0	0	0	3	2	0	0	1	0	0	0	0	0	0	0	0	1	0	0	no_consensus;
589	7	0	0	0	0	0	3	0	0	0	4	0	0	0	0	0	0	0	0	0	Bacteria(100);"Proteobacteria"(100);Betaproteobacteria(100);Neisseriales(72);Neisseriaceae(72);unclassified(72);
590	7	0	0	0	0	0	0	0	0	7	0	0	0	0	0	0	0	0	0	0	Bacteria(100);"Tenericutes"(100);Mollicutes(100);Entomoplasmatales(100);Spiroplasmataceae(100);Spiroplasma(100);
591	7	2	2	0	0	0	0	0	0	1	0	0	0	0	0	2	0	0	0	0	Bacteria(100);unclassified(100);unclassified(100);unclassified(100);unclassified(100);unclassified(100);
592	7	0	0	0	0	0	0	0	0	0	0	4	0	0	0	0	0	3	0	0	Bacteria(100);unclassified(100);unclassified(100);unclassified(100);unclassified(100);unclassified(100);
593	7	0	0	0	0	0	0	0	0	0	0	0	0	0	0	0	0	0	0	7	Bacteria(100);unclassified(100);unclassified(100);unclassified(100);unclassified(100);unclassified(100);
594	7	0	0	0	0	0	0	0	0	0	0	0	0	0	0	0	0	0	6	1	no_consensus;
595	7	0	0	0	0	0	0	0	0	0	0	0	7	0	0	0	0	0	0	0	Bacteria(100);"Tenericutes"(100);Mollicutes(100);Entomoplasmatales(100);Entomoplasmataceae(100);Mesoplasma(100);
596	7	0	0	0	0	0	0	4	0	0	0	0	0	0	0	0	0	0	1	2	no_consensus;
597	7	0	2	0	0	0	1	1	3	0	0	0	0	0	0	0	0	0	0	0	no_consensus;
598	7	0	6	0	1	0	0	0	0	0	0	0	0	0	0	0	0	0	0	0	Bacteria(100);"Firmicutes"(100);"Bacilli"(100);Bacillales(100);Bacillaceae(86);Bacillus(72);
599	7	0	0	0	0	0	0	1	0	0	0	0	0	0	0	0	0	0	5	1	no_consensus;
600	7	0	0	0	0	0	0	3	0	0	0	0	0	0	0	0	0	1	0	3	no_consensus;
601	7	0	0	0	0	0	0	0	0	0	0	3	3	0	0	0	0	1	0	0	no_consensus;
602	7	2	2	0	0	0	1	0	0	1	1	0	0	0	0	0	0	0	0	0	Bacteria(100);unclassified(100);unclassified(100);unclassified(100);unclassified(100);unclassified(100);
603	7	0	0	0	0	0	0	0	0	0	0	7	0	0	0	0	0	0	0	0	no_consensus;
604	7	0	1	0	0	0	0	0	0	0	0	2	0	0	0	3	1	0	0	0	Bacteria(100);unclassified(86);unclassified(86);unclassified(86);unclassified(86);unclassified(86);
605	7	0	0	0	0	0	0	0	0	0	0	2	5	0	0	0	0	0	0	0	no_consensus;
606	7	0	0	0	0	0	0	0	0	0	0	4	0	3	0	0	0	0	0	0	no_consensus;
607	7	0	0	1	0	0	0	0	4	1	0	0	1	0	0	0	0	0	0	0	Bacteria(100);"Tenericutes"(100);Mollicutes(100);Entomoplasmatales(100);Entomoplasmataceae(100);Mesoplasma(100);
608	7	0	0	0	0	0	0	0	0	0	0	0	0	0	0	1	0	0	0	6	Bacteria(100);"Proteobacteria"(100);Gammaproteobacteria(100);"Enterobacteriales"(100);Enterobacteriaceae(100);Arsenophonus(100);
609	7	0	0	0	0	0	0	0	0	0	0	3	4	0	0	0	0	0	0	0	Bacteria(100);unclassified(100);unclassified(100);unclassified(100);unclassified(100);unclassified(100);
610	7	0	0	0	0	0	0	0	0	0	0	3	2	0	0	0	0	2	0	0	Bacteria(100);unclassified(100);unclassified(100);unclassified(100);unclassified(100);unclassified(100);
611	7	0	2	0	0	0	0	0	3	0	0	0	0	0	0	0	0	2	0	0	Bacteria(100);unclassified(100);unclassified(100);unclassified(100);unclassified(100);unclassified(100);
612	7	0	0	0	0	0	0	0	0	0	0	7	0	0	0	0	0	0	0	0	no_consensus;
613	7	0	0	0	0	0	0	0	0	0	0	4	0	0	0	0	1	2	0	0	Bacteria(100);"Proteobacteria"(100);unclassified(72);unclassified(72);unclassified(72);unclassified(72);
614	7	0	0	1	0	0	0	0	2	0	0	0	0	0	0	0	3	1	0	0	Bacteria(100);"Proteobacteria"(100);Gammaproteobacteria(100);"Enterobacteriales"(100);Enterobacteriaceae(100);unclassified(100);
615	7	0	0	2	0	0	0	0	5	0	0	0	0	0	0	0	0	0	0	0	Bacteria(100);"Tenericutes"(100);Mollicutes(100);Entomoplasmatales(100);Entomoplasmataceae(100);Mesoplasma(100);
616	7	0	1	0	0	0	0	0	2	0	0	0	0	1	0	0	0	3	0	0	Bacteria(100);unclassified(100);unclassified(100);unclassified(100);unclassified(100);unclassified(100);
617	6	0	0	0	0	0	0	5	0	0	0	0	0	0	0	0	0	0	1	0	Bacteria(100);unclassified(100);unclassified(100);unclassified(100);unclassified(100);unclassified(100);
618	6	2	2	0	0	0	0	0	0	2	0	0	0	0	0	0	0	0	0	0	Bacteria(100);unclassified(100);unclassified(100);unclassified(100);unclassified(100);unclassified(100);
619	6	1	0	0	0	0	5	0	0	0	0	0	0	0	0	0	0	0	0	0	Bacteria(100);"Proteobacteria"(100);Gammaproteobacteria(100);"Enterobacteriales"(100);Enterobacteriaceae(100);unclassified(100);
620	6	0	0	0	0	0	0	0	0	0	0	2	0	0	0	0	0	4	0	0	no_consensus;
621	6	0	0	0	0	0	0	0	0	0	0	1	5	0	0	0	0	0	0	0	Bacteria(100);"Proteobacteria"(100);Gammaproteobacteria(100);Pseudomonadales(84);Moraxellaceae(84);
622	6	2	4	0	0	0	0	0	0	0	0	0	0	0	0	0	0	0	0	0	Bacteria(100);unclassified(100);unclassified(100);unclassified(100);unclassified(100);unclassified(100);
623	6	0	0	0	0	0	0	1	0	0	0	0	0	0	0	0	0	0	0	5	no_consensus;
624	6	0	0	0	0	0	0	2	0	0	0	0	0	0	0	0	0	0	4	0	Bacteria(100);"Proteobacteria"(100);Gammaproteobacteria(100);"Enterobacteriales"(100);Enterobacteriaceae(100);Arsenophonus(100);
625	6	0	0	0	0	0	0	2	0	0	0	0	0	0	0	0	0	0	4	0	no_consensus;
626	6	0	0	0	0	0	0	0	0	0	0	3	0	0	0	0	0	3	0	0	Bacteria(100);"Proteobacteria"(100);Gammaproteobacteria(84);Pseudomonadales(84);Moraxellaceae(84);Acinetobacter(84);
627	6	2	0	0	0	0	0	0	0	2	2	0	0	0	0	0	0	0	0	0	Bacteria(100);unclassified(100);unclassified(100);unclassified(100);unclassified(100);unclassified(100);
628	6	4	2	0	0	0	0	0	0	0	0	0	0	0	0	0	0	0	0	0	Bacteria(100);unclassified(100);unclassified(100);unclassified(100);unclassified(100);unclassified(100);
629	6	0	0	0	0	0	0	0	0	0	0	0	0	6	0	0	0	0	0	0	no_consensus;
630	6	0	0	0	0	0	0	6	0	0	0	0	0	0	0	0	0	0	0	0	Bacteria(100);"Proteobacteria"(100);Gammaproteobacteria(100);"Enterobacteriales"(100);Enterobacteriaceae(100);Arsenophonus(100);
631	6	0	0	0	4	2	0	0	0	0	0	0	0	0	0	0	0	0	0	0	no_consensus;
632	6	2	3	0	1	0	0	0	0	0	0	0	0	0	0	0	0	0	0	0	Bacteria(100);unclassified(67);unclassified(67);unclassified(67);unclassified(67);unclassified(67);
633	6	3	2	0	0	0	0	0	0	1	0	0	0	0	0	0	0	0	0	0	Bacteria(100);unclassified(100);unclassified(100);unclassified(100);unclassified(100);unclassified(100);
634	6	0	0	0	0	0	0	0	0	4	0	0	0	0	0	0	0	0	0	2	Bacteria(100);"Tenericutes"(100);Mollicutes(100);Entomoplasmatales(100);Spiroplasmataceae(100);Spiroplasma(100);
635	6	4	1	0	0	0	0	0	0	1	0	0	0	0	0	0	0	0	0	0	Bacteria(100);unclassified(100);unclassified(100);unclassified(100);unclassified(100);unclassified(100);
636	6	1	3	0	0	0	0	0	0	1	1	0	0	0	0	0	0	0	0	0	Bacteria(100);unclassified(100);unclassified(100);unclassified(100);unclassified(100);unclassified(100);
637	6	2	3	0	0	0	0	0	0	1	0	0	0	0	0	0	0	0	0	0	Bacteria(100);
638	6	0	2	0	0	1	0	0	1	0	0	0	0	0	0	0	0	2	0	0	Bacteria(100);"Proteobacteria"(100);Gammaproteobacteria(100);"Enterobacteriales"(100);Enterobacteriaceae(100);unclassified(100);
639	6	1	0	0	1	1	3	0	0	0	0	0	0	0	0	0	0	0	0	0	Bacteria(100);unclassified(100);unclassified(100);unclassified(100);unclassified(100);unclassified(100);
640	6	0	0	0	0	0	3	0	0	2	0	0	1	0	0	0	0	0	0	0	Bacteria(100);unclassified(100);unclassified(100);unclassified(100);unclassified(100);unclassified(100);
641	6	0	0	0	0	0	5	1	0	0	0	0	0	0	0	0	0	0	0	0	Bacteria(100);"Proteobacteria"(100);Gammaproteobacteria(100);"Enterobacteriales"(100);Enterobacteriaceae(100);unclassified(100);
642	6	0	4	0	0	0	1	1	0	0	0	0	0	0	0	0	0	0	0	0	Bacteria(100);"Proteobacteria"(100);Gammaproteobacteria(100);Pasteurellales(100);Pasteurellaceae(100);unclassified(100);
643	6	0	0	0	0	0	0	0	1	2	1	0	0	0	0	0	0	2	0	0	Bacteria(100);"Proteobacteria"(100);Betaproteobacteria(100);Burkholderiales(100);Comamonadaceae(100);Hydrogenophaga(100);
644	6	2	4	0	0	0	0	0	0	0	0	0	0	0	0	0	0	0	0	0	Bacteria(100);unclassified(100);unclassified(100);unclassified(100);unclassified(100);unclassified(100);
645	6	0	2	0	0	0	0	0	1	0	0	0	1	0	0	0	2	0	0	0	Bacteria(100);"Proteobacteria"(100);Gammaproteobacteria(100);"Enterobacteriales"(100);Enterobacteriaceae(100);unclassified(100);
646	6	0	2	0	0	0	0	0	0	0	0	0	0	0	0	0	1	3	0	0	no_consensus;
647	6	1	2	0	0	0	0	0	0	2	0	1	0	0	0	0	0	0	0	0	Bacteria(100);unclassified(100);unclassified(100);unclassified(100);unclassified(100);unclassified(100);
648	6	0	0	0	0	0	0	0	0	0	0	0	0	0	0	0	0	6	0	0	Bacteria(100);"Proteobacteria"(100);Gammaproteobacteria(100);"Enterobacteriales"(100);Enterobacteriaceae(100);unclassified(100);
649	6	0	0	0	0	0	0	0	0	0	0	2	2	0	0	0	0	2	0	0	no_consensus;
650	6	0	0	0	4	1	1	0	0	0	0	0	0	0	0	0	0	0	0	0	Bacteria(100);"Proteobacteria"(100);Gammaproteobacteria(100);"Enterobacteriales"(100);Enterobacteriaceae(100);unclassified(100);
651	6	0	0	0	2	0	4	0	0	0	0	0	0	0	0	0	0	0	0	0	Bacteria(100);"Proteobacteria"(100);Gammaproteobacteria(100);"Enterobacteriales"(100);Enterobacteriaceae(100);unclassified(100);
652	6	0	0	0	1	0	5	0	0	0	0	0	0	0	0	0	0	0	0	0	Bacteria(100);"Proteobacteria"(100);Gammaproteobacteria(100);"Enterobacteriales"(100);Enterobacteriaceae(100);unclassified(100);
653	6	0	0	1	3	2	0	0	0	0	0	0	0	0	0	0	0	0	0	0	no_consensus;
654	6	0	0	0	0	0	0	0	0	0	0	1	1	0	0	0	0	4	0	0	no_consensus;
655	6	0	0	6	0	0	0	0	0	0	0	0	0	0	0	0	0	0	0	0	no_consensus;
656	6	0	0	0	0	0	0	0	0	0	0	0	0	6	0	0	0	0	0	0	no_consensus;
657	6	0	0	0	0	0	0	0	0	0	0	0	3	0	0	0	0	3	0	0	Bacteria(100);"Proteobacteria"(100);Gammaproteobacteria(100);Pseudomonadales(67);Moraxellaceae(67);
658	6	2	4	0	0	0	0	0	0	0	0	0	0	0	0	0	0	0	0	0	Bacteria(100);unclassified(100);unclassified(100);unclassified(100);unclassified(100);unclassified(100);
659	6	0	0	0	0	0	1	0	0	0	5	0	0	0	0	0	0	0	0	0	no_consensus;
660	6	0	3	0	0	0	0	0	3	0	0	0	0	0	0	0	0	0	0	0	Bacteria(100);"Firmicutes"(100);"Bacilli"(100);"Lactobacillales"(100);"Carnobacteriaceae"(100);Granulicatella(100);
661	6	0	0	0	0	0	0	0	0	0	0	0	0	0	0	0	0	0	5	1	no_consensus;
662	6	0	0	5	0	0	0	0	0	1	0	0	0	0	0	0	0	0	0	0	Bacteria(100);"Proteobacteria"(100);unclassified(67);unclassified(67);unclassified(67);unclassified(67);
663	6	0	4	0	0	0	0	0	0	0	0	0	0	0	0	1	1	0	0	0	Bacteria(100);"Proteobacteria"(100);Gammaproteobacteria(100);"Enterobacteriales"(100);Enterobacteriaceae(100);unclassified(100);
664	6	0	0	0	2	4	0	0	0	0	0	0	0	0	0	0	0	0	0	0	Bacteria(100);"Proteobacteria"(100);Gammaproteobacteria(100);unclassified(100);unclassified(100);unclassified(100);
665	6	0	0	2	0	4	0	0	0	0	0	0	0	0	0	0	0	0	0	0	Bacteria(100);"Proteobacteria"(100);Gammaproteobacteria(84);unclassified(84);unclassified(84);unclassified(84);
666	6	0	0	0	0	0	0	0	0	0	6	0	0	0	0	0	0	0	0	0	Bacteria(100);"Proteobacteria"(100);Alphaproteobacteria(100);Rhizobiales(100);unclassified(100);unclassified(100);
667	6	0	0	0	0	0	0	0	0	0	0	0	1	1	0	4	0	0	0	0	Bacteria(100);unclassified(100);unclassified(100);unclassified(100);unclassified(100);unclassified(100);
668	6	0	0	0	0	0	0	0	0	0	0	2	0	0	0	4	0	0	0	0	no_consensus;
669	6	0	0	0	0	0	0	0	0	0	0	2	1	1	0	2	0	0	0	0	no_consensus;
670	6	0	0	0	0	0	0	0	0	0	0	4	0	0	0	0	0	2	0	0	no_consensus;
671	6	0	0	0	0	0	0	0	0	0	0	3	2	0	0	0	0	1	0	0	no_consensus;
672	6	0	0	0	0	1	0	0	0	0	0	5	0	0	0	0	0	0	0	0	no_consensus;
673	6	0	0	0	0	0	0	0	0	0	0	2	0	4	0	0	0	0	0	0	Bacteria(100);"Proteobacteria"(100);Gammaproteobacteria(100);Pseudomonadales(100);Moraxellaceae(100);
674	6	0	0	0	0	0	5	0	0	0	1	0	0	0	0	0	0	0	0	0	no_consensus;
675	6	0	0	0	0	0	0	1	0	0	0	0	0	0	0	0	0	0	0	5	Bacteria(100);"Proteobacteria"(100);Gammaproteobacteria(100);"Enterobacteriales"(100);Enterobacteriaceae(100);Arsenophonus(100);
676	6	0	0	0	0	0	0	0	2	3	1	0	0	0	0	0	0	0	0	0	Bacteria(100);"Proteobacteria"(100);unclassified(100);unclassified(100);unclassified(100);unclassified(100);
677	6	0	0	0	0	0	0	0	0	0	0	6	0	0	0	0	0	0	0	0	Bacteria(100);"Proteobacteria"(100);Gammaproteobacteria(100);Pseudomonadales(100);Moraxellaceae(100);Acinetobacter(84);
678	6	3	0	0	0	0	0	0	3	0	0	0	0	0	0	0	0	0	0	0	Bacteria(100);"Firmicutes"(100);"Bacilli"(100);"Lactobacillales"(100);Streptococcaceae(100);Streptococcus(100);
679	6	0	1	0	0	0	0	0	0	0	0	0	0	0	0	0	0	5	0	0	no_consensus;
680	6	6	0	0	0	0	0	0	0	0	0	0	0	0	0	0	0	0	0	0	Bacteria(100);"Firmicutes"(84);"Clostridia"(84);Clostridiales(84);unclassified(84);unclassified(84);
681	6	3	2	0	0	0	0	0	0	1	0	0	0	0	0	0	0	0	0	0	Bacteria(100);"Proteobacteria"(67);unclassified(67);unclassified(67);unclassified(67);unclassified(67);
682	6	0	0	0	0	0	0	1	1	0	0	0	0	0	0	0	0	0	0	4	no_consensus;
683	6	6	0	0	0	0	0	0	0	0	0	0	0	0	0	0	0	0	0	0	Bacteria(100);"Bacteroidetes"(100);"Sphingobacteria"(100);"Sphingobacteriales"(100);Cytophagaceae(100);Hymenobacter(100);
684	6	2	2	0	0	0	0	0	0	2	0	0	0	0	0	0	0	0	0	0	Bacteria(100);unclassified(100);unclassified(100);unclassified(100);unclassified(100);unclassified(100);
685	6	0	0	0	0	0	0	0	0	0	0	5	1	0	0	0	0	0	0	0	no_consensus;
686	6	0	0	0	0	2	0	0	0	0	0	0	3	0	0	0	0	1	0	0	Bacteria(100);"Proteobacteria"(100);Gammaproteobacteria(84);unclassified(84);unclassified(84);unclassified(84);
687	6	0	0	0	4	2	0	0	0	0	0	0	0	0	0	0	0	0	0	0	Bacteria(100);unclassified(100);unclassified(100);unclassified(100);unclassified(100);unclassified(100);
688	6	0	0	0	0	0	0	0	0	0	0	0	0	0	0	0	0	1	0	5	Bacteria(100);unclassified(100);unclassified(100);unclassified(100);unclassified(100);unclassified(100);
689	6	0	0	0	0	0	0	0	0	0	0	0	0	0	0	0	0	0	0	6	Bacteria(100);unclassified(100);unclassified(100);unclassified(100);unclassified(100);unclassified(100);
690	6	0	0	0	0	0	0	0	0	0	0	0	0	0	0	0	0	0	2	4	Bacteria(100);"Proteobacteria"(100);Gammaproteobacteria(100);"Enterobacteriales"(100);Enterobacteriaceae(100);Arsenophonus(100);
691	6	0	0	0	0	0	0	1	0	0	0	0	0	0	0	0	0	3	0	2	Bacteria(100);"Proteobacteria"(100);Gammaproteobacteria(100);"Enterobacteriales"(100);Enterobacteriaceae(100);Arsenophonus(100);
692	6	0	0	2	0	0	0	0	1	0	0	1	2	0	0	0	0	0	0	0	Bacteria(100);"Proteobacteria"(100);Gammaproteobacteria(100);
693	6	0	0	0	0	0	0	0	0	0	0	1	0	4	0	0	0	0	0	1	Bacteria(100);"Proteobacteria"(100);Gammaproteobacteria(100);Pseudomonadales(84);Moraxellaceae(67);Acinetobacter(67);
694	6	0	0	4	0	1	0	0	1	0	0	0	0	0	0	0	0	0	0	0	Bacteria(100);"Proteobacteria"(100);
695	6	0	0	0	1	1	0	0	0	0	0	4	0	0	0	0	0	0	0	0	no_consensus;
696	5	1	1	0	0	0	0	0	0	0	0	1	0	0	0	2	0	0	0	0	Bacteria(100);unclassified(80);unclassified(80);unclassified(80);unclassified(80);unclassified(80);
697	5	0	5	0	0	0	0	0	0	0	0	0	0	0	0	0	0	0	0	0	no_consensus;
698	5	2	3	0	0	0	0	0	0	0	0	0	0	0	0	0	0	0	0	0	Bacteria(100);unclassified(100);unclassified(100);unclassified(100);unclassified(100);unclassified(100);
699	5	1	3	0	1	0	0	0	0	0	0	0	0	0	0	0	0	0	0	0	Bacteria(100);unclassified(100);unclassified(100);unclassified(100);unclassified(100);unclassified(100);
700	5	0	0	0	0	0	0	0	0	0	0	2	0	0	0	0	0	3	0	0	no_consensus;
701	5	1	2	0	0	0	0	0	0	0	0	0	0	0	0	2	0	0	0	0	Bacteria(100);unclassified(100);unclassified(100);unclassified(100);unclassified(100);unclassified(100);
702	5	0	0	0	0	0	0	0	0	0	3	0	0	0	0	0	0	1	1	0	no_consensus;
703	5	0	3	0	1	0	0	0	0	0	0	0	0	0	0	0	0	1	0	0	Bacteria(100);"Proteobacteria"(100);Gammaproteobacteria(100);"Enterobacteriales"(100);Enterobacteriaceae(100);unclassified(100);
704	5	0	0	0	0	0	4	0	0	1	0	0	0	0	0	0	0	0	0	0	no_consensus;
705	5	0	0	0	4	1	0	0	0	0	0	0	0	0	0	0	0	0	0	0	no_consensus;
706	5	0	0	0	0	0	0	0	0	0	0	0	0	0	0	0	0	0	5	0	Bacteria(100);"Proteobacteria"(100);Gammaproteobacteria(100);"Enterobacteriales"(100);Enterobacteriaceae(100);Arsenophonus(100);
707	5	0	0	0	0	0	0	0	0	0	0	0	0	0	0	0	0	0	0	5	Bacteria(100);"Proteobacteria"(100);Gammaproteobacteria(100);"Enterobacteriales"(100);Enterobacteriaceae(100);Arsenophonus(100);
708	5	0	0	0	3	2	0	0	0	0	0	0	0	0	0	0	0	0	0	0	Bacteria(100);"Proteobacteria"(100);Gammaproteobacteria(80);unclassified(80);unclassified(80);unclassified(80);
709	5	0	4	0	0	0	0	0	0	0	0	0	1	0	0	0	0	0	0	0	no_consensus;
710	5	0	0	0	0	0	0	0	0	0	0	2	0	0	0	0	0	3	0	0	Bacteria(100);"Proteobacteria"(100);Gammaproteobacteria(100);Pseudomonadales(100);Moraxellaceae(80);
711	5	0	0	0	0	1	0	0	0	0	0	4	0	0	0	0	0	0	0	0	no_consensus;
712	5	0	0	1	3	1	0	0	0	0	0	0	0	0	0	0	0	0	0	0	no_consensus;
713	5	0	0	0	0	0	0	0	1	0	0	0	0	0	0	0	3	0	0	1	no_consensus;
714	5	0	0	0	0	0	0	1	0	0	0	0	0	0	0	0	0	0	0	4	no_consensus;
715	5	2	1	0	0	0	0	0	0	1	0	0	0	0	0	1	0	0	0	0	Bacteria(100);unclassified(100);unclassified(100);unclassified(100);unclassified(100);unclassified(100);
716	5	0	0	1	0	0	0	0	4	0	0	0	0	0	0	0	0	0	0	0	no_consensus;
717	5	5	0	0	0	0	0	0	0	0	0	0	0	0	0	0	0	0	0	0	Bacteria(100);"Firmicutes"(100);"Bacilli"(100);Bacillales(100);Bacillaceae(60);unclassified(60);
718	5	2	2	0	0	0	0	0	0	1	0	0	0	0	0	0	0	0	0	0	Bacteria(100);unclassified(100);unclassified(100);unclassified(100);unclassified(100);unclassified(100);
719	5	0	4	0	0	0	0	0	0	0	0	0	0	0	1	0	0	0	0	0	no_consensus;
720	5	0	0	0	0	0	0	0	0	0	0	2	1	0	0	0	0	2	0	0	no_consensus;
721	5	0	1	0	0	1	0	0	0	0	0	0	1	0	0	0	0	2	0	0	no_consensus;
722	5	0	0	4	0	0	0	0	1	0	0	0	0	0	0	0	0	0	0	0	Bacteria(100);"Proteobacteria"(100);Gammaproteobacteria(80);unclassified(80);unclassified(80);unclassified(80);
723	5	0	0	0	0	0	0	0	0	0	0	3	0	0	0	0	0	2	0	0	no_consensus;
724	5	5	0	0	0	0	0	0	0	0	0	0	0	0	0	0	0	0	0	0	Bacteria(100);"Firmicutes"(100);"Clostridia"(100);Clostridiales(100);unclassified(100);unclassified(100);
725	5	0	0	0	0	0	0	0	0	0	0	4	0	0	0	0	0	1	0	0	no_consensus;
726	5	0	0	0	0	0	0	0	0	0	5	0	0	0	0	0	0	0	0	0	Bacteria(100);"Proteobacteria"(100);Gammaproteobacteria(100);Legionellales(100);Coxiellaceae(100);Aquicella(100);
727	5	0	4	0	0	0	0	0	0	0	0	0	0	0	0	0	0	1	0	0	Bacteria(100);"Proteobacteria"(100);Gammaproteobacteria(100);"Enterobacteriales"(100);Enterobacteriaceae(100);unclassified(100);
728	5	0	0	0	0	0	0	0	0	0	0	0	5	0	0	0	0	0	0	0	Bacteria(100);"Proteobacteria"(100);Alphaproteobacteria(80);Rickettsiales(60);Anaplasmataceae(60);unclassified(60);
729	5	3	2	0	0	0	0	0	0	0	0	0	0	0	0	0	0	0	0	0	Bacteria(100);unclassified(80);unclassified(80);unclassified(80);unclassified(80);unclassified(80);
730	5	0	0	1	0	0	0	0	0	0	0	1	0	0	0	0	1	2	0	0	Bacteria(100);unclassified(100);unclassified(100);unclassified(100);unclassified(100);unclassified(100);
731	5	1	3	0	0	0	0	0	0	1	0	0	0	0	0	0	0	0	0	0	Bacteria(100);unclassified(100);unclassified(100);unclassified(100);unclassified(100);unclassified(100);
732	5	1	0	0	2	0	2	0	0	0	0	0	0	0	0	0	0	0	0	0	Bacteria(100);"Proteobacteria"(100);Gammaproteobacteria(100);"Enterobacteriales"(100);Enterobacteriaceae(100);unclassified(100);
733	5	0	3	0	0	0	0	0	0	0	0	0	0	1	0	1	0	0	0	0	Bacteria(100);unclassified(100);unclassified(100);unclassified(100);unclassified(100);unclassified(100);
734	5	0	1	0	0	0	0	0	2	0	0	0	0	0	0	0	0	2	0	0	Bacteria(100);"Proteobacteria"(100);Gammaproteobacteria(100);"Enterobacteriales"(100);Enterobacteriaceae(100);unclassified(100);
735	5	0	0	0	0	0	0	0	0	0	0	0	5	0	0	0	0	0	0	0	no_consensus;
736	5	0	0	0	0	0	0	0	0	0	0	0	0	0	0	0	0	0	5	0	Bacteria(100);"Proteobacteria"(100);Gammaproteobacteria(100);"Enterobacteriales"(100);Enterobacteriaceae(100);Arsenophonus(60);
737	5	0	1	0	0	0	0	0	0	3	0	0	0	0	0	1	0	0	0	0	Bacteria(100);unclassified(100);unclassified(100);unclassified(100);unclassified(100);unclassified(100);
738	5	3	2	0	0	0	0	0	0	0	0	0	0	0	0	0	0	0	0	0	Bacteria(100);unclassified(100);unclassified(100);unclassified(100);unclassified(100);unclassified(100);
739	5	0	0	0	0	0	0	0	0	0	0	0	0	0	0	0	0	0	0	5	no_consensus;
740	5	0	0	0	0	0	0	0	0	0	0	3	1	0	0	0	0	1	0	0	Bacteria(100);"Proteobacteria"(100);Gammaproteobacteria(100);Pseudomonadales(100);Moraxellaceae(100);Acinetobacter(100);
741	5	0	0	0	0	0	0	0	0	0	0	0	0	0	0	0	0	0	0	5	Bacteria(100);"Proteobacteria"(100);Gammaproteobacteria(100);"Enterobacteriales"(100);Enterobacteriaceae(100);Arsenophonus(100);
742	5	1	0	0	1	0	0	0	0	2	0	0	0	0	0	1	0	0	0	0	Bacteria(100);unclassified(100);unclassified(100);unclassified(100);unclassified(100);unclassified(100);
743	5	0	0	0	0	0	2	0	0	1	2	0	0	0	0	0	0	0	0	0	Bacteria(100);"Proteobacteria"(100);Gammaproteobacteria(100);unclassified(100);unclassified(100);unclassified(100);
744	5	0	2	0	0	0	0	0	0	0	0	0	0	0	0	0	0	3	0	0	Bacteria(100);"Proteobacteria"(100);Gammaproteobacteria(100);"Enterobacteriales"(100);Enterobacteriaceae(100);unclassified(100);
745	5	0	0	0	0	0	0	0	0	0	0	5	0	0	0	0	0	0	0	0	no_consensus;
746	5	2	3	0	0	0	0	0	0	0	0	0	0	0	0	0	0	0	0	0	Bacteria(100);unclassified(100);unclassified(100);unclassified(100);unclassified(100);unclassified(100);
747	5	0	0	0	0	0	0	0	0	0	0	4	0	0	0	0	0	1	0	0	no_consensus;
748	5	0	0	0	1	0	0	0	0	0	0	0	0	0	0	1	0	3	0	0	Bacteria(100);"Proteobacteria"(100);Gammaproteobacteria(100);"Enterobacteriales"(100);Enterobacteriaceae(100);unclassified(100);
749	5	1	2	0	0	0	0	0	0	1	0	0	0	0	0	1	0	0	0	0	Bacteria(100);unclassified(100);unclassified(100);unclassified(100);unclassified(100);unclassified(100);
750	5	0	0	0	0	1	0	0	0	0	0	2	0	0	0	0	0	2	0	0	no_consensus;
751	5	0	0	0	0	0	0	0	0	0	0	1	1	0	0	0	0	3	0	0	no_consensus;
752	5	0	0	0	0	1	0	0	0	0	0	0	1	0	0	0	0	3	0	0	Bacteria(100);"Proteobacteria"(100);Gammaproteobacteria(80);
753	5	0	0	0	0	0	0	0	0	0	0	3	0	0	0	0	0	2	0	0	Bacteria(100);"Proteobacteria"(100);Gammaproteobacteria(100);unclassified(100);unclassified(100);unclassified(100);
754	5	0	1	0	0	0	0	0	0	0	0	0	1	0	0	1	0	2	0	0	no_consensus;
755	5	0	2	0	0	0	0	0	0	0	1	0	0	0	0	0	2	0	0	0	Bacteria(100);"Proteobacteria"(80);Gammaproteobacteria(80);unclassified(80);unclassified(80);unclassified(80);
756	5	0	0	0	1	0	0	0	0	0	0	2	0	0	0	0	0	2	0	0	no_consensus;
757	5	0	0	0	0	0	0	3	0	0	0	0	0	0	0	0	0	0	2	0	Bacteria(100);"Proteobacteria"(100);Gammaproteobacteria(100);"Enterobacteriales"(100);Enterobacteriaceae(100);Arsenophonus(100);
758	5	0	0	0	4	0	0	0	1	0	0	0	0	0	0	0	0	0	0	0	Bacteria(100);"Proteobacteria"(100);Gammaproteobacteria(80);unclassified(80);unclassified(80);unclassified(80);
759	5	0	0	0	0	0	0	0	0	0	0	0	4	0	0	0	0	1	0	0	Bacteria(100);"Proteobacteria"(100);Gammaproteobacteria(100);Pseudomonadales(100);Moraxellaceae(100);Acinetobacter(100);
760	5	2	1	0	0	0	0	0	0	0	0	0	0	0	1	1	0	0	0	0	Bacteria(100);unclassified(100);unclassified(100);unclassified(100);unclassified(100);unclassified(100);
761	5	0	0	1	0	3	0	0	0	1	0	0	0	0	0	0	0	0	0	0	no_consensus;
762	5	0	0	0	0	0	0	0	0	0	0	0	4	1	0	0	0	0	0	0	Bacteria(100);"Proteobacteria"(100);Gammaproteobacteria(100);Pseudomonadales(100);Moraxellaceae(100);Acinetobacter(100);
763	5	0	0	0	0	0	0	0	0	0	0	0	0	0	1	4	0	0	0	0	Bacteria(100);unclassified(100);unclassified(100);unclassified(100);unclassified(100);unclassified(100);
764	5	0	3	0	0	0	0	0	0	1	0	0	1	0	0	0	0	0	0	0	Bacteria(100);"Proteobacteria"(100);Gammaproteobacteria(80);unclassified(80);unclassified(80);unclassified(80);
765	5	0	0	0	1	0	4	0	0	0	0	0	0	0	0	0	0	0	0	0	Bacteria(100);"Proteobacteria"(100);Gammaproteobacteria(100);"Enterobacteriales"(100);Enterobacteriaceae(100);unclassified(100);
766	5	0	0	0	0	0	0	2	0	0	0	0	0	0	0	0	0	0	2	1	Bacteria(100);"Proteobacteria"(100);Gammaproteobacteria(100);"Enterobacteriales"(100);Enterobacteriaceae(100);Arsenophonus(100);
767	5	0	2	0	0	0	0	0	0	0	0	1	0	0	0	0	0	1	0	1	Bacteria(100);"Proteobacteria"(100);Gammaproteobacteria(100);"Enterobacteriales"(100);Enterobacteriaceae(100);unclassified(100);
768	5	0	0	0	0	0	0	0	0	0	0	1	3	0	0	0	0	1	0	0	no_consensus;
769	5	0	0	0	0	0	0	0	0	0	0	4	0	0	0	0	0	1	0	0	no_consensus;
770	5	1	2	0	0	0	0	0	1	1	0	0	0	0	0	0	0	0	0	0	Bacteria(100);unclassified(100);unclassified(100);unclassified(100);unclassified(100);unclassified(100);
771	5	0	0	0	0	0	0	0	0	0	0	0	0	0	0	0	0	0	5	0	no_consensus;
772	5	0	0	0	0	0	0	0	0	0	5	0	0	0	0	0	0	0	0	0	no_consensus;
773	5	0	0	0	0	0	0	0	0	0	0	0	5	0	0	0	0	0	0	0	Bacteria(100);"Proteobacteria"(100);Gammaproteobacteria(100);Pseudomonadales(100);Moraxellaceae(100);Acinetobacter(100);
774	5	1	3	0	0	0	0	0	0	1	0	0	0	0	0	0	0	0	0	0	Bacteria(100);unclassified(100);unclassified(100);unclassified(100);unclassified(100);unclassified(100);
775	5	0	0	0	0	0	0	5	0	0	0	0	0	0	0	0	0	0	0	0	Bacteria(100);"Proteobacteria"(100);Gammaproteobacteria(100);"Enterobacteriales"(100);Enterobacteriaceae(100);Arsenophonus(100);
776	5	0	0	0	0	0	0	0	0	0	0	0	0	0	0	0	5	0	0	0	Bacteria(100);"Proteobacteria"(100);Gammaproteobacteria(100);"Enterobacteriales"(100);Enterobacteriaceae(100);unclassified(100);
777	5	0	4	0	0	0	0	1	0	0	0	0	0	0	0	0	0	0	0	0	Bacteria(100);unclassified(100);unclassified(100);unclassified(100);unclassified(100);unclassified(100);
778	5	0	0	0	0	0	0	0	0	0	0	0	0	0	0	5	0	0	0	0	Bacteria(100);unclassified(100);unclassified(100);unclassified(100);unclassified(100);unclassified(100);
779	5	0	0	1	0	0	0	0	0	0	0	1	1	1	0	0	0	1	0	0	Bacteria(100);"Proteobacteria"(100);unclassified(100);unclassified(100);unclassified(100);unclassified(100);
780	5	0	0	0	0	0	0	0	0	0	0	0	0	0	0	0	0	0	5	0	no_consensus;
781	5	0	0	0	0	0	0	0	0	0	0	2	0	0	0	0	0	3	0	0	no_consensus;
782	5	0	0	0	0	0	1	0	0	0	4	0	0	0	0	0	0	0	0	0	Bacteria(100);"Proteobacteria"(100);Betaproteobacteria(100);Neisseriales(100);Neisseriaceae(100);unclassified(100);
783	5	0	0	0	0	0	0	0	0	0	0	3	0	0	0	0	0	2	0	0	Bacteria(100);"Proteobacteria"(100);Gammaproteobacteria(100);Pseudomonadales(80);Moraxellaceae(60);Acinetobacter(60);
784	5	0	0	0	0	0	0	0	5	0	0	0	0	0	0	0	0	0	0	0	no_consensus;
785	5	0	0	0	0	0	0	0	0	0	0	0	0	5	0	0	0	0	0	0	Bacteria(100);"Proteobacteria"(100);Gammaproteobacteria(100);Pseudomonadales(80);Moraxellaceae(80);Acinetobacter(60);
786	5	0	0	4	0	0	0	0	1	0	0	0	0	0	0	0	0	0	0	0	Bacteria(100);"Proteobacteria"(100);unclassified(100);unclassified(100);unclassified(100);unclassified(100);
787	5	0	0	0	0	0	0	2	0	0	0	0	0	0	0	0	0	0	3	0	no_consensus;
788	5	1	2	0	0	0	0	0	0	1	0	0	0	0	0	1	0	0	0	0	Bacteria(100);unclassified(100);unclassified(100);unclassified(100);unclassified(100);unclassified(100);
789	5	3	0	0	0	0	0	0	0	1	1	0	0	0	0	0	0	0	0	0	Bacteria(100);unclassified(100);unclassified(100);unclassified(100);unclassified(100);unclassified(100);
790	5	0	0	0	4	1	0	0	0	0	0	0	0	0	0	0	0	0	0	0	Bacteria(100);"Proteobacteria"(100);Gammaproteobacteria(60);unclassified(60);unclassified(60);unclassified(60);
791	5	0	0	0	4	1	0	0	0	0	0	0	0	0	0	0	0	0	0	0	no_consensus;
792	5	0	0	0	0	0	0	0	1	0	0	0	0	0	0	0	0	0	0	4	Bacteria(100);"Proteobacteria"(100);Gammaproteobacteria(100);"Enterobacteriales"(100);Enterobacteriaceae(100);Arsenophonus(100);
793	5	1	3	0	0	0	0	0	0	1	0	0	0	0	0	0	0	0	0	0	Bacteria(100);unclassified(100);unclassified(100);unclassified(100);unclassified(100);unclassified(100);
794	5	0	0	0	0	0	0	1	0	0	0	0	0	0	0	0	0	3	1	0	Bacteria(100);"Proteobacteria"(100);Gammaproteobacteria(100);"Enterobacteriales"(60);Enterobacteriaceae(60);Arsenophonus(60);
795	5	3	1	0	0	0	0	0	0	1	0	0	0	0	0	0	0	0	0	0	Bacteria(100);unclassified(80);unclassified(80);unclassified(80);unclassified(80);unclassified(80);
796	4	0	0	0	3	1	0	0	0	0	0	0	0	0	0	0	0	0	0	0	no_consensus;
797	4	0	0	0	1	0	0	0	0	0	0	3	0	0	0	0	0	0	0	0	no_consensus;
798	4	0	1	0	0	0	0	0	0	0	0	0	0	0	0	1	2	0	0	0	Bacteria(100);"Proteobacteria"(100);Gammaproteobacteria(100);"Enterobacteriales"(100);Enterobacteriaceae(100);unclassified(100);
799	4	0	0	0	0	0	0	0	0	0	4	0	0	0	0	0	0	0	0	0	no_consensus;
800	4	0	0	1	1	2	0	0	0	0	0	0	0	0	0	0	0	0	0	0	Bacteria(100);"Proteobacteria"(100);Gammaproteobacteria(100);unclassified(100);unclassified(100);unclassified(100);
801	4	0	0	0	2	1	0	0	0	1	0	0	0	0	0	0	0	0	0	0	Bacteria(100);"Proteobacteria"(100);unclassified(100);unclassified(100);unclassified(100);unclassified(100);
802	4	0	0	0	0	0	0	0	0	0	0	4	0	0	0	0	0	0	0	0	no_consensus;
803	4	0	0	0	1	0	0	0	2	1	0	0	0	0	0	0	0	0	0	0	Bacteria(100);unclassified(100);unclassified(100);unclassified(100);unclassified(100);unclassified(100);
804	4	0	2	0	0	0	0	0	0	0	0	0	1	0	1	0	0	0	0	0	no_consensus;
805	4	1	2	0	0	0	0	0	0	1	0	0	0	0	0	0	0	0	0	0	Bacteria(100);unclassified(100);unclassified(100);unclassified(100);unclassified(100);unclassified(100);
806	4	1	1	0	0	0	0	0	0	1	0	0	0	0	0	1	0	0	0	0	Bacteria(100);unclassified(100);unclassified(100);unclassified(100);unclassified(100);unclassified(100);
807	4	0	0	3	0	0	0	0	1	0	0	0	0	0	0	0	0	0	0	0	Bacteria(100);"Proteobacteria"(100);unclassified(100);unclassified(100);unclassified(100);unclassified(100);
808	4	2	1	0	0	0	0	0	0	0	1	0	0	0	0	0	0	0	0	0	Bacteria(100);"Proteobacteria"(75);unclassified(75);unclassified(75);unclassified(75);unclassified(75);
809	4	2	2	0	0	0	0	0	0	0	0	0	0	0	0	0	0	0	0	0	Bacteria(100);unclassified(75);unclassified(75);unclassified(75);unclassified(75);unclassified(75);
810	4	2	0	0	1	0	0	0	0	1	0	0	0	0	0	0	0	0	0	0	Bacteria(100);unclassified(100);unclassified(100);unclassified(100);unclassified(100);unclassified(100);
811	4	0	0	0	2	2	0	0	0	0	0	0	0	0	0	0	0	0	0	0	Bacteria(100);"Proteobacteria"(100);unclassified(75);unclassified(75);unclassified(75);unclassified(75);
812	4	1	1	0	0	0	1	0	0	1	0	0	0	0	0	0	0	0	0	0	Bacteria(100);unclassified(100);unclassified(100);unclassified(100);unclassified(100);unclassified(100);
813	4	0	1	0	0	0	0	0	0	0	0	0	0	0	0	3	0	0	0	0	Bacteria(100);
814	4	0	0	1	2	0	0	0	0	0	1	0	0	0	0	0	0	0	0	0	Bacteria(100);unclassified(100);unclassified(100);unclassified(100);unclassified(100);unclassified(100);
815	4	1	0	0	0	0	1	0	0	2	0	0	0	0	0	0	0	0	0	0	Bacteria(100);unclassified(75);unclassified(75);unclassified(75);unclassified(75);unclassified(75);
816	4	1	0	0	0	0	0	0	0	1	0	0	0	0	0	2	0	0	0	0	Bacteria(100);unclassified(100);unclassified(100);unclassified(100);unclassified(100);unclassified(100);
817	4	0	0	2	0	0	0	0	2	0	0	0	0	0	0	0	0	0	0	0	Bacteria(100);"Tenericutes"(100);Mollicutes(100);Entomoplasmatales(100);Entomoplasmataceae(100);Mesoplasma(100);
818	4	0	0	0	0	0	0	1	3	0	0	0	0	0	0	0	0	0	0	0	Bacteria(100);"Proteobacteria"(100);Alphaproteobacteria(100);Rhodobacterales(100);Rhodobacteraceae(100);Paracoccus(100);
819	4	0	0	0	0	0	0	0	0	0	4	0	0	0	0	0	0	0	0	0	Bacteria(100);"Proteobacteria"(100);
820	4	0	0	0	0	3	0	0	0	1	0	0	0	0	0	0	0	0	0	0	Bacteria(100);"Proteobacteria"(100);unclassified(75);unclassified(75);unclassified(75);unclassified(75);
821	4	0	0	0	0	0	0	0	0	0	0	0	0	0	0	0	0	0	2	2	Bacteria(100);"Proteobacteria"(100);Gammaproteobacteria(100);"Enterobacteriales"(100);Enterobacteriaceae(100);Arsenophonus(100);
822	4	2	0	0	0	0	0	0	0	2	0	0	0	0	0	0	0	0	0	0	Bacteria(100);unclassified(100);unclassified(100);unclassified(100);unclassified(100);unclassified(100);
823	4	0	0	0	0	0	0	0	0	0	0	0	2	0	0	0	0	2	0	0	no_consensus;
824	4	0	0	0	0	0	0	0	2	0	1	0	0	0	0	0	0	1	0	0	Bacteria(100);"Proteobacteria"(100);Alphaproteobacteria(100);unclassified(100);unclassified(100);unclassified(100);
825	4	0	0	0	0	0	0	0	0	0	0	2	1	0	0	0	0	1	0	0	no_consensus;
826	4	0	0	0	0	0	0	0	0	0	0	0	0	0	4	0	0	0	0	0	Bacteria(100);"Proteobacteria"(100);unclassified(100);unclassified(100);unclassified(100);unclassified(100);
827	4	0	1	0	0	0	0	0	1	0	0	0	0	0	1	0	1	0	0	0	Bacteria(100);unclassified(100);unclassified(100);unclassified(100);unclassified(100);unclassified(100);
828	4	1	2	0	0	0	0	0	0	1	0	0	0	0	0	0	0	0	0	0	Bacteria(100);unclassified(75);unclassified(75);unclassified(75);unclassified(75);unclassified(75);
829	4	0	0	0	0	1	2	0	0	0	0	0	1	0	0	0	0	0	0	0	Bacteria(100);"Proteobacteria"(100);unclassified(100);unclassified(100);unclassified(100);unclassified(100);
830	4	0	0	0	0	0	0	3	0	0	0	0	0	0	0	0	0	1	0	0	Bacteria(100);"Proteobacteria"(100);Gammaproteobacteria(100);"Enterobacteriales"(100);Enterobacteriaceae(100);Arsenophonus(100);
831	4	0	0	0	2	2	0	0	0	0	0	0	0	0	0	0	0	0	0	0	no_consensus;
832	4	1	2	0	0	0	0	0	0	0	1	0	0	0	0	0	0	0	0	0	Bacteria(100);unclassified(100);unclassified(100);unclassified(100);unclassified(100);unclassified(100);
833	4	0	0	0	0	0	0	0	0	0	0	4	0	0	0	0	0	0	0	0	no_consensus;
834	4	0	0	0	0	0	0	1	0	0	0	0	0	0	0	0	0	0	0	3	no_consensus;
835	4	1	0	0	1	0	0	0	0	1	0	0	0	0	0	1	0	0	0	0	Bacteria(100);unclassified(100);unclassified(100);unclassified(100);unclassified(100);unclassified(100);
836	4	3	1	0	0	0	0	0	0	0	0	0	0	0	0	0	0	0	0	0	Bacteria(100);unclassified(100);unclassified(100);unclassified(100);unclassified(100);unclassified(100);
837	4	0	0	0	0	0	0	0	0	0	0	0	1	0	1	2	0	0	0	0	no_consensus;
838	4	1	2	0	0	0	0	0	0	1	0	0	0	0	0	0	0	0	0	0	Bacteria(100);unclassified(100);unclassified(100);unclassified(100);unclassified(100);unclassified(100);
839	4	0	0	3	0	0	0	0	0	0	0	0	0	0	0	0	1	0	0	0	Bacteria(100);"Proteobacteria"(100);unclassified(100);unclassified(100);unclassified(100);unclassified(100);
840	4	0	0	0	0	0	0	1	0	0	0	0	0	0	0	0	0	1	1	1	no_consensus;
841	4	0	0	0	0	0	0	0	4	0	0	0	0	0	0	0	0	0	0	0	Bacteria(100);"Proteobacteria"(100);Deltaproteobacteria(100);Bdellovibrionales(100);Bacteriovoracaceae(100);Peredibacter(100);
842	4	1	3	0	0	0	0	0	0	0	0	0	0	0	0	0	0	0	0	0	Bacteria(100);unclassified(100);unclassified(100);unclassified(100);unclassified(100);unclassified(100);
843	4	0	2	0	0	0	0	0	0	1	0	0	1	0	0	0	0	0	0	0	Bacteria(100);unclassified(100);unclassified(100);unclassified(100);unclassified(100);unclassified(100);
844	4	0	0	0	0	0	0	1	0	0	0	0	0	0	0	0	0	0	3	0	no_consensus;
845	4	0	0	0	2	2	0	0	0	0	0	0	0	0	0	0	0	0	0	0	no_consensus;
846	4	0	0	0	0	0	3	0	1	0	0	0	0	0	0	0	0	0	0	0	no_consensus;
847	4	0	0	1	0	0	0	0	0	0	0	1	1	1	0	0	0	0	0	0	Bacteria(100);"Proteobacteria"(100);unclassified(100);unclassified(100);unclassified(100);unclassified(100);
848	4	0	0	0	0	0	0	2	0	0	0	0	0	0	0	0	0	0	2	0	no_consensus;
849	4	0	1	0	0	2	0	0	0	1	0	0	0	0	0	0	0	0	0	0	Bacteria(100);unclassified(100);unclassified(100);unclassified(100);unclassified(100);unclassified(100);
850	4	2	1	0	0	0	0	0	0	0	0	1	0	0	0	0	0	0	0	0	Bacteria(100);unclassified(100);unclassified(100);unclassified(100);unclassified(100);unclassified(100);
851	4	2	1	0	0	0	0	0	0	1	0	0	0	0	0	0	0	0	0	0	Bacteria(100);unclassified(100);unclassified(100);unclassified(100);unclassified(100);unclassified(100);
852	4	0	0	0	0	0	0	0	0	0	4	0	0	0	0	0	0	0	0	0	Bacteria(100);"Proteobacteria"(100);Alphaproteobacteria(100);
853	4	2	2	0	0	0	0	0	0	0	0	0	0	0	0	0	0	0	0	0	Bacteria(100);unclassified(100);unclassified(100);unclassified(100);unclassified(100);unclassified(100);
854	4	0	0	0	0	0	0	0	4	0	0	0	0	0	0	0	0	0	0	0	no_consensus;
855	4	0	0	0	0	0	0	0	0	0	0	3	1	0	0	0	0	0	0	0	no_consensus;
856	4	1	1	0	0	0	0	0	0	2	0	0	0	0	0	0	0	0	0	0	Bacteria(100);unclassified(100);unclassified(100);unclassified(100);unclassified(100);unclassified(100);
857	4	0	0	0	0	0	0	0	0	0	0	0	0	0	0	1	2	1	0	0	Bacteria(100);unclassified(100);unclassified(100);unclassified(100);unclassified(100);unclassified(100);
858	4	0	0	0	0	0	0	0	0	0	0	4	0	0	0	0	0	0	0	0	no_consensus;
859	4	0	0	0	0	0	0	0	0	0	0	0	0	0	0	0	0	0	0	4	Bacteria(100);"Proteobacteria"(100);Gammaproteobacteria(100);"Enterobacteriales"(100);Enterobacteriaceae(100);Arsenophonus(100);
860	4	0	1	0	0	0	0	0	0	0	0	0	3	0	0	0	0	0	0	0	Bacteria(100);"Proteobacteria"(100);Gammaproteobacteria(100);"Enterobacteriales"(100);Enterobacteriaceae(100);unclassified(100);
861	4	2	0	0	0	0	0	1	0	0	0	0	0	0	0	0	0	0	1	0	Bacteria(100);"Proteobacteria"(100);Gammaproteobacteria(100);"Enterobacteriales"(100);Enterobacteriaceae(100);unclassified(100);
862	4	0	0	0	0	0	0	0	0	0	0	2	0	0	0	0	0	2	0	0	Bacteria(100);"Proteobacteria"(100);Gammaproteobacteria(100);Pseudomonadales(75);Moraxellaceae(75);Acinetobacter(75);
863	4	4	0	0	0	0	0	0	0	0	0	0	0	0	0	0	0	0	0	0	Bacteria(100);"Verrucomicrobia"(100);Verrucomicrobiae(100);Verrucomicrobiales(100);Verrucomicrobiaceae(100);Akkermansia(100);
864	4	0	0	0	0	0	0	0	0	0	4	0	0	0	0	0	0	0	0	0	Bacteria(100);"Proteobacteria"(100);Alphaproteobacteria(100);Rhizobiales(100);unclassified(100);unclassified(100);
865	4	0	1	0	0	0	1	1	0	1	0	0	0	0	0	0	0	0	0	0	Bacteria(100);"Actinobacteria"(100);Actinobacteria(100);Actinomycetales(100);Actinomycetaceae(100);Actinomyces(100);
866	4	0	0	0	0	0	0	0	0	0	4	0	0	0	0	0	0	0	0	0	Bacteria(100);"Proteobacteria"(100);
867	4	0	0	1	1	1	0	0	1	0	0	0	0	0	0	0	0	0	0	0	no_consensus;
868	4	0	0	0	0	0	0	0	0	0	0	4	0	0	0	0	0	0	0	0	no_consensus;
869	4	0	0	0	0	0	0	0	0	0	0	0	0	0	0	0	0	3	1	0	Bacteria(100);"Proteobacteria"(100);unclassified(100);unclassified(100);unclassified(100);unclassified(100);
870	4	0	0	0	0	1	0	0	0	0	0	0	2	0	0	0	0	1	0	0	Bacteria(100);"Proteobacteria"(100);Gammaproteobacteria(100);"Enterobacteriales"(100);Enterobacteriaceae(100);unclassified(100);
871	4	0	0	0	0	0	0	0	0	0	4	0	0	0	0	0	0	0	0	0	no_consensus;
872	4	0	0	1	1	2	0	0	0	0	0	0	0	0	0	0	0	0	0	0	Bacteria(100);"Proteobacteria"(100);Gammaproteobacteria(75);unclassified(75);unclassified(75);unclassified(75);
873	4	0	0	0	0	0	0	4	0	0	0	0	0	0	0	0	0	0	0	0	no_consensus;
874	4	0	0	0	0	0	0	0	0	0	0	3	1	0	0	0	0	0	0	0	no_consensus;
875	4	2	0	0	0	0	0	0	0	0	1	0	0	0	0	1	0	0	0	0	Bacteria(100);unclassified(100);unclassified(100);unclassified(100);unclassified(100);unclassified(100);
876	4	0	0	0	0	1	0	0	0	0	0	0	1	0	0	1	0	1	0	0	Bacteria(100);"Proteobacteria"(100);Gammaproteobacteria(100);"Enterobacteriales"(100);Enterobacteriaceae(100);unclassified(100);
877	4	0	0	0	0	0	0	2	1	1	0	0	0	0	0	0	0	0	0	0	Bacteria(100);"Proteobacteria"(100);Betaproteobacteria(100);Burkholderiales(100);Comamonadaceae(100);Variovorax(100);
878	4	0	0	0	0	0	0	0	0	0	0	4	0	0	0	0	0	0	0	0	no_consensus;
879	4	0	0	0	0	0	0	0	0	3	0	0	0	0	0	0	0	0	0	1	Bacteria(100);"Tenericutes"(100);Mollicutes(100);Entomoplasmatales(100);Spiroplasmataceae(100);Spiroplasma(100);
880	4	0	0	0	0	0	0	0	0	0	0	0	1	2	0	0	0	0	0	1	no_consensus;
881	4	0	0	0	0	0	0	0	0	0	0	0	0	4	0	0	0	0	0	0	Bacteria(100);"Proteobacteria"(100);Gammaproteobacteria(100);unclassified(100);unclassified(100);unclassified(100);
882	4	2	1	0	0	0	0	0	0	0	1	0	0	0	0	0	0	0	0	0	Bacteria(100);unclassified(100);unclassified(100);unclassified(100);unclassified(100);unclassified(100);
883	4	0	0	0	0	0	1	0	0	0	3	0	0	0	0	0	0	0	0	0	Bacteria(100);"Proteobacteria"(100);Gammaproteobacteria(100);unclassified(100);unclassified(100);unclassified(100);
884	4	0	2	0	0	0	0	0	0	2	0	0	0	0	0	0	0	0	0	0	Bacteria(100);unclassified(100);unclassified(100);unclassified(100);unclassified(100);unclassified(100);
885	4	0	0	0	0	0	0	0	0	0	0	3	0	0	0	0	0	1	0	0	no_consensus;
886	4	1	2	0	0	0	0	0	0	0	1	0	0	0	0	0	0	0	0	0	Bacteria(100);unclassified(100);unclassified(100);unclassified(100);unclassified(100);unclassified(100);
887	4	4	0	0	0	0	0	0	0	0	0	0	0	0	0	0	0	0	0	0	Bacteria(100);unclassified(100);unclassified(100);unclassified(100);unclassified(100);unclassified(100);
888	4	0	0	0	0	0	4	0	0	0	0	0	0	0	0	0	0	0	0	0	Bacteria(100);"Proteobacteria"(100);Gammaproteobacteria(100);"Enterobacteriales"(100);Enterobacteriaceae(100);unclassified(100);
889	4	0	0	0	0	0	0	0	0	0	0	1	0	0	1	2	0	0	0	0	Bacteria(100);unclassified(75);unclassified(75);unclassified(75);unclassified(75);unclassified(75);
890	4	0	1	0	0	0	1	0	0	2	0	0	0	0	0	0	0	0	0	0	Bacteria(100);unclassified(100);unclassified(100);unclassified(100);unclassified(100);unclassified(100);
891	4	1	0	0	0	0	0	0	0	1	0	1	0	0	0	1	0	0	0	0	Bacteria(100);unclassified(100);unclassified(100);unclassified(100);unclassified(100);unclassified(100);
892	4	0	0	0	0	0	0	0	4	0	0	0	0	0	0	0	0	0	0	0	Bacteria(100);unclassified(100);unclassified(100);unclassified(100);unclassified(100);unclassified(100);
893	4	4	0	0	0	0	0	0	0	0	0	0	0	0	0	0	0	0	0	0	no_consensus;
894	4	0	0	0	1	3	0	0	0	0	0	0	0	0	0	0	0	0	0	0	Bacteria(100);"Proteobacteria"(100);Gammaproteobacteria(100);
895	4	0	0	1	1	1	0	0	1	0	0	0	0	0	0	0	0	0	0	0	no_consensus;
896	4	0	0	0	0	0	4	0	0	0	0	0	0	0	0	0	0	0	0	0	Bacteria(100);"Proteobacteria"(100);Gammaproteobacteria(100);"Enterobacteriales"(100);Enterobacteriaceae(100);unclassified(100);
897	4	0	3	0	0	0	0	0	0	1	0	0	0	0	0	0	0	0	0	0	Bacteria(100);unclassified(100);unclassified(100);unclassified(100);unclassified(100);unclassified(100);
898	4	0	0	0	0	0	0	0	0	1	0	0	0	0	0	0	0	0	0	3	Bacteria(100);"Tenericutes"(100);Mollicutes(100);Entomoplasmatales(100);Spiroplasmataceae(100);Spiroplasma(100);
899	4	1	1	0	0	0	0	0	0	2	0	0	0	0	0	0	0	0	0	0	Bacteria(100);"Proteobacteria"(75);unclassified(75);unclassified(75);unclassified(75);unclassified(75);
900	4	0	0	0	0	0	0	2	0	0	0	0	0	0	0	0	0	0	2	0	no_consensus;
901	4	0	1	0	0	0	0	0	1	0	0	0	0	0	0	0	1	1	0	0	no_consensus;
902	4	0	0	0	0	0	0	1	0	0	0	0	0	0	0	0	0	0	0	3	Bacteria(100);"Proteobacteria"(100);Gammaproteobacteria(100);"Enterobacteriales"(100);Enterobacteriaceae(100);Arsenophonus(100);
903	4	0	0	0	0	0	0	0	0	0	0	1	2	0	0	0	0	1	0	0	Bacteria(100);"Proteobacteria"(100);Gammaproteobacteria(100);Pseudomonadales(75);Moraxellaceae(75);
904	4	0	0	0	0	0	0	0	0	4	0	0	0	0	0	0	0	0	0	0	Bacteria(100);"Tenericutes"(100);Mollicutes(100);Entomoplasmatales(100);Spiroplasmataceae(100);Spiroplasma(100);
905	4	2	0	0	0	0	0	0	0	0	0	0	0	0	0	2	0	0	0	0	Bacteria(100);unclassified(100);unclassified(100);unclassified(100);unclassified(100);unclassified(100);
906	4	0	0	0	0	0	0	1	0	0	0	0	0	0	0	0	0	1	0	2	no_consensus;
907	4	1	1	1	0	0	0	0	0	0	0	0	0	0	0	1	0	0	0	0	Bacteria(100);unclassified(100);unclassified(100);unclassified(100);unclassified(100);unclassified(100);
908	4	0	0	0	0	1	2	0	0	1	0	0	0	0	0	0	0	0	0	0	no_consensus;
909	4	0	0	0	2	0	0	0	0	0	0	2	0	0	0	0	0	0	0	0	Bacteria(100);"Proteobacteria"(100);Gammaproteobacteria(100);Pseudomonadales(75);Moraxellaceae(75);Acinetobacter(75);
910	4	0	0	0	0	0	4	0	0	0	0	0	0	0	0	0	0	0	0	0	Bacteria(100);
911	4	0	0	0	0	0	0	4	0	0	0	0	0	0	0	0	0	0	0	0	Bacteria(100);"Proteobacteria"(100);Gammaproteobacteria(100);"Enterobacteriales"(100);Enterobacteriaceae(100);Arsenophonus(100);
912	4	0	0	0	0	0	0	0	0	2	0	1	0	0	0	1	0	0	0	0	Bacteria(100);unclassified(100);unclassified(100);unclassified(100);unclassified(100);unclassified(100);
913	4	1	1	0	0	0	0	0	0	1	0	0	0	0	0	1	0	0	0	0	Bacteria(100);unclassified(75);unclassified(75);unclassified(75);unclassified(75);unclassified(75);
914	4	3	1	0	0	0	0	0	0	0	0	0	0	0	0	0	0	0	0	0	Bacteria(100);unclassified(100);unclassified(100);unclassified(100);unclassified(100);unclassified(100);
915	4	0	0	0	0	0	1	0	0	0	0	0	0	0	0	0	0	0	1	2	Bacteria(100);"Proteobacteria"(100);Gammaproteobacteria(100);"Enterobacteriales"(100);Enterobacteriaceae(100);Arsenophonus(100);
916	4	0	0	0	0	0	0	0	0	0	0	0	0	0	0	0	0	0	2	2	Bacteria(100);"Proteobacteria"(100);Gammaproteobacteria(100);"Enterobacteriales"(100);Enterobacteriaceae(100);Arsenophonus(100);
917	4	0	0	0	3	1	0	0	0	0	0	0	0	0	0	0	0	0	0	0	Bacteria(100);"Proteobacteria"(100);unclassified(100);unclassified(100);unclassified(100);unclassified(100);
918	4	0	0	0	2	2	0	0	0	0	0	0	0	0	0	0	0	0	0	0	Bacteria(100);"Proteobacteria"(100);unclassified(100);unclassified(100);unclassified(100);unclassified(100);
919	4	0	0	0	1	3	0	0	0	0	0	0	0	0	0	0	0	0	0	0	Bacteria(100);"Proteobacteria"(100);Gammaproteobacteria(100);unclassified(75);unclassified(75);unclassified(75);
920	4	0	0	0	1	0	0	0	0	0	0	0	0	0	0	0	0	3	0	0	Bacteria(100);"Proteobacteria"(100);Gammaproteobacteria(75);unclassified(75);unclassified(75);unclassified(75);
921	4	0	0	0	0	0	4	0	0	0	0	0	0	0	0	0	0	0	0	0	Bacteria(100);"Actinobacteria"(100);Actinobacteria(100);Bifidobacteriales(100);Bifidobacteriaceae(100);Bifidobacterium(100);
922	4	0	0	0	0	0	0	0	0	0	0	1	0	0	0	0	0	3	0	0	no_consensus;
923	4	2	2	0	0	0	0	0	0	0	0	0	0	0	0	0	0	0	0	0	Bacteria(100);unclassified(100);unclassified(100);unclassified(100);unclassified(100);unclassified(100);
924	4	1	1	0	0	1	0	0	0	1	0	0	0	0	0	0	0	0	0	0	Bacteria(100);unclassified(75);unclassified(75);unclassified(75);unclassified(75);unclassified(75);
925	4	0	1	0	0	0	0	0	0	3	0	0	0	0	0	0	0	0	0	0	Bacteria(100);unclassified(100);unclassified(100);unclassified(100);unclassified(100);unclassified(100);
926	4	0	0	0	0	0	0	0	0	0	0	2	1	0	0	0	0	1	0	0	no_consensus;
927	4	3	0	0	0	0	0	0	0	0	0	0	0	0	0	0	0	1	0	0	Bacteria(100);"Proteobacteria"(100);Alphaproteobacteria(100);Sphingomonadales(100);Sphingomonadaceae(100);Sphingomonas(100);
928	4	0	0	0	0	0	0	0	0	0	0	1	1	0	0	0	0	2	0	0	Bacteria(100);"Proteobacteria"(100);Gammaproteobacteria(100);Pseudomonadales(75);Moraxellaceae(75);Acinetobacter(75);
929	4	0	0	0	0	0	0	1	0	0	0	0	0	0	0	0	0	0	2	1	no_consensus;
930	4	1	2	0	0	0	0	0	0	1	0	0	0	0	0	0	0	0	0	0	Bacteria(100);unclassified(100);unclassified(100);unclassified(100);unclassified(100);unclassified(100);
931	4	1	2	0	0	0	0	0	0	1	0	0	0	0	0	0	0	0	0	0	Bacteria(100);unclassified(100);unclassified(100);unclassified(100);unclassified(100);unclassified(100);
932	4	0	0	0	0	0	2	0	1	0	1	0	0	0	0	0	0	0	0	0	Bacteria(100);"Firmicutes"(100);"Bacilli"(100);"Lactobacillales"(100);unclassified(100);unclassified(100);
933	4	0	0	0	0	1	0	0	0	0	0	2	1	0	0	0	0	0	0	0	no_consensus;
934	4	0	0	0	0	1	0	0	0	0	0	0	0	0	0	0	0	3	0	0	Bacteria(100);"Proteobacteria"(100);Gammaproteobacteria(100);unclassified(100);unclassified(100);unclassified(100);
935	4	2	2	0	0	0	0	0	0	0	0	0	0	0	0	0	0	0	0	0	Bacteria(100);unclassified(75);unclassified(75);unclassified(75);unclassified(75);unclassified(75);
936	4	0	0	0	0	0	4	0	0	0	0	0	0	0	0	0	0	0	0	0	Bacteria(100);"Proteobacteria"(100);Gammaproteobacteria(100);"Enterobacteriales"(100);Enterobacteriaceae(100);unclassified(100);
937	4	0	0	0	0	0	0	0	0	0	0	3	1	0	0	0	0	0	0	0	no_consensus;
938	4	2	1	0	0	0	0	0	0	1	0	0	0	0	0	0	0	0	0	0	Bacteria(100);unclassified(100);unclassified(100);unclassified(100);unclassified(100);unclassified(100);
939	4	0	3	1	0	0	0	0	0	0	0	0	0	0	0	0	0	0	0	0	Bacteria(100);unclassified(100);unclassified(100);unclassified(100);unclassified(100);unclassified(100);
940	4	0	0	0	0	0	0	0	0	0	0	1	0	0	1	1	1	0	0	0	no_consensus;
941	4	0	0	0	0	0	0	0	0	0	0	0	0	0	0	0	3	1	0	0	Bacteria(100);"Proteobacteria"(100);Gammaproteobacteria(100);"Enterobacteriales"(100);Enterobacteriaceae(100);unclassified(100);
942	4	0	0	0	0	0	0	1	0	0	0	0	0	0	0	0	0	0	3	0	Bacteria(100);"Proteobacteria"(100);Gammaproteobacteria(100);"Enterobacteriales"(100);Enterobacteriaceae(100);Arsenophonus(100);
943	4	0	0	0	0	0	0	0	0	0	3	0	0	0	0	0	0	1	0	0	no_consensus;
944	4	2	0	0	0	0	0	0	0	1	1	0	0	0	0	0	0	0	0	0	Bacteria(100);unclassified(100);unclassified(100);unclassified(100);unclassified(100);unclassified(100);
945	4	0	0	0	4	0	0	0	0	0	0	0	0	0	0	0	0	0	0	0	Bacteria(100);"Proteobacteria"(100);unclassified(100);unclassified(100);unclassified(100);unclassified(100);
946	4	0	0	0	1	3	0	0	0	0	0	0	0	0	0	0	0	0	0	0	Bacteria(100);"Proteobacteria"(100);Gammaproteobacteria(100);unclassified(100);unclassified(100);unclassified(100);
947	4	0	0	0	0	0	0	1	0	0	0	0	0	0	0	0	0	3	0	0	Bacteria(100);"Proteobacteria"(100);Gammaproteobacteria(100);"Enterobacteriales"(100);Enterobacteriaceae(100);Arsenophonus(100);
948	4	0	0	0	0	0	0	0	0	0	4	0	0	0	0	0	0	0	0	0	Bacteria(100);"Proteobacteria"(100);Betaproteobacteria(75);unclassified(75);unclassified(75);unclassified(75);
949	4	0	1	0	0	0	0	0	3	0	0	0	0	0	0	0	0	0	0	0	Bacteria(100);"Firmicutes"(100);"Bacilli"(100);"Lactobacillales"(100);"Carnobacteriaceae"(100);Granulicatella(100);
950	4	0	0	0	0	0	0	0	0	0	0	0	1	0	0	3	0	0	0	0	Bacteria(100);unclassified(75);unclassified(75);unclassified(75);unclassified(75);unclassified(75);
951	4	0	3	0	0	0	0	0	1	0	0	0	0	0	0	0	0	0	0	0	Bacteria(100);"Proteobacteria"(100);
952	4	0	1	0	0	1	0	0	0	0	0	0	1	0	0	0	0	1	0	0	Bacteria(100);"Proteobacteria"(100);Gammaproteobacteria(100);"Enterobacteriales"(100);Enterobacteriaceae(100);unclassified(100);
953	4	3	1	0	0	0	0	0	0	0	0	0	0	0	0	0	0	0	0	0	Bacteria(100);unclassified(100);unclassified(100);unclassified(100);unclassified(100);unclassified(100);
954	3	0	0	0	0	0	0	0	0	0	0	1	0	0	0	0	0	2	0	0	no_consensus;
955	3	0	0	0	0	0	0	0	0	0	0	0	1	0	0	0	0	2	0	0	no_consensus;
956	3	0	0	0	0	0	0	0	0	0	0	0	0	0	2	0	0	1	0	0	Bacteria(100);"Proteobacteria"(100);Betaproteobacteria(100);Burkholderiales(100);Comamonadaceae(100);Diaphorobacter(100);
957	3	0	0	0	0	0	0	0	0	0	3	0	0	0	0	0	0	0	0	0	no_consensus;
958	3	0	0	0	0	0	0	0	0	0	0	2	1	0	0	0	0	0	0	0	no_consensus;
959	3	0	0	0	0	0	0	0	0	0	0	3	0	0	0	0	0	0	0	0	no_consensus;
960	3	0	0	0	0	0	1	0	1	0	0	0	0	0	0	0	0	1	0	0	Bacteria(100);"Actinobacteria"(100);Actinobacteria(100);Actinomycetales(100);Micrococcaceae(100);Micrococcus(100);
961	3	1	1	0	0	0	0	0	0	1	0	0	0	0	0	0	0	0	0	0	Bacteria(100);unclassified(100);unclassified(100);unclassified(100);unclassified(100);unclassified(100);
962	3	0	0	0	0	0	0	0	0	0	0	3	0	0	0	0	0	0	0	0	no_consensus;
963	3	0	0	0	0	0	0	0	0	0	0	2	0	1	0	0	0	0	0	0	Bacteria(100);"Proteobacteria"(100);Gammaproteobacteria(100);Pseudomonadales(100);Moraxellaceae(100);Acinetobacter(100);
964	3	0	0	0	0	0	0	0	0	0	0	3	0	0	0	0	0	0	0	0	no_consensus;
965	3	2	1	0	0	0	0	0	0	0	0	0	0	0	0	0	0	0	0	0	Bacteria(100);unclassified(100);unclassified(100);unclassified(100);unclassified(100);unclassified(100);
966	3	0	1	0	0	0	0	1	0	1	0	0	0	0	0	0	0	0	0	0	Bacteria(100);unclassified(100);unclassified(100);unclassified(100);unclassified(100);unclassified(100);
967	3	0	2	0	0	0	0	0	0	1	0	0	0	0	0	0	0	0	0	0	Bacteria(100);unclassified(100);unclassified(100);unclassified(100);unclassified(100);unclassified(100);
968	3	0	0	0	0	0	0	0	0	0	0	0	0	0	0	0	0	0	1	2	no_consensus;
969	3	0	0	0	0	0	0	0	0	0	0	1	2	0	0	0	0	0	0	0	Bacteria(100);"Proteobacteria"(100);Gammaproteobacteria(100);Pseudomonadales(67);Moraxellaceae(67);
970	3	1	2	0	0	0	0	0	0	0	0	0	0	0	0	0	0	0	0	0	Bacteria(100);unclassified(100);unclassified(100);unclassified(100);unclassified(100);unclassified(100);
971	3	0	0	0	2	1	0	0	0	0	0	0	0	0	0	0	0	0	0	0	no_consensus;
972	3	0	0	0	0	0	0	0	2	0	1	0	0	0	0	0	0	0	0	0	Bacteria(100);"Firmicutes"(100);"Bacilli"(100);"Lactobacillales"(100);Lactobacillaceae(100);unclassified(100);
973	3	3	0	0	0	0	0	0	0	0	0	0	0	0	0	0	0	0	0	0	Bacteria(100);unclassified(100);unclassified(100);unclassified(100);unclassified(100);unclassified(100);
974	3	0	0	0	0	1	0	0	0	0	0	0	1	0	0	0	0	1	0	0	Bacteria(100);"Proteobacteria"(100);Gammaproteobacteria(100);unclassified(100);unclassified(100);unclassified(100);
975	3	0	0	0	0	0	0	1	2	0	0	0	0	0	0	0	0	0	0	0	Bacteria(100);"Firmicutes"(100);"Bacilli"(100);"Lactobacillales"(100);Lactobacillaceae(67);unclassified(67);
976	3	0	0	0	0	0	0	2	0	0	0	1	0	0	0	0	0	0	0	0	Bacteria(100);"Proteobacteria"(100);Gammaproteobacteria(100);Pseudomonadales(100);Pseudomonadaceae(100);unclassified(100);
977	3	0	1	0	0	0	0	0	0	2	0	0	0	0	0	0	0	0	0	0	Bacteria(100);unclassified(100);unclassified(100);unclassified(100);unclassified(100);unclassified(100);
978	3	2	0	0	0	0	0	0	0	0	0	0	1	0	0	0	0	0	0	0	Bacteria(100);unclassified(100);unclassified(100);unclassified(100);unclassified(100);unclassified(100);
979	3	0	1	0	0	0	0	0	0	0	0	0	0	0	0	2	0	0	0	0	Bacteria(100);unclassified(100);unclassified(100);unclassified(100);unclassified(100);unclassified(100);
980	3	2	1	0	0	0	0	0	0	0	0	0	0	0	0	0	0	0	0	0	Bacteria(100);unclassified(100);unclassified(100);unclassified(100);unclassified(100);unclassified(100);
981	3	0	0	0	0	2	0	0	0	0	0	1	0	0	0	0	0	0	0	0	no_consensus;
982	3	0	0	0	0	0	0	0	0	0	0	0	1	1	0	0	0	1	0	0	Bacteria(100);"Proteobacteria"(100);Gammaproteobacteria(100);Pseudomonadales(67);Moraxellaceae(67);
983	3	2	1	0	0	0	0	0	0	0	0	0	0	0	0	0	0	0	0	0	Bacteria(100);unclassified(100);unclassified(100);unclassified(100);unclassified(100);unclassified(100);
984	3	0	0	0	0	0	0	3	0	0	0	0	0	0	0	0	0	0	0	0	no_consensus;
985	3	0	0	0	0	0	3	0	0	0	0	0	0	0	0	0	0	0	0	0	no_consensus;
986	3	0	0	0	2	1	0	0	0	0	0	0	0	0	0	0	0	0	0	0	Bacteria(100);"Proteobacteria"(100);Gammaproteobacteria(67);
987	3	0	0	0	0	0	0	0	0	0	0	0	0	0	0	0	0	0	0	3	Bacteria(100);"Tenericutes"(100);Mollicutes(100);Entomoplasmatales(100);Spiroplasmataceae(100);Spiroplasma(100);
988	3	0	2	0	0	0	0	0	0	0	0	0	1	0	0	0	0	0	0	0	no_consensus;
989	3	0	0	1	0	0	0	0	2	0	0	0	0	0	0	0	0	0	0	0	Bacteria(100);"Proteobacteria"(100);Gammaproteobacteria(100);"Enterobacteriales"(100);Enterobacteriaceae(100);unclassified(100);
990	3	0	1	0	0	0	0	0	0	0	0	0	0	0	0	0	0	2	0	0	Bacteria(100);unclassified(100);unclassified(100);unclassified(100);unclassified(100);unclassified(100);
991	3	1	2	0	0	0	0	0	0	0	0	0	0	0	0	0	0	0	0	0	Bacteria(100);unclassified(100);unclassified(100);unclassified(100);unclassified(100);unclassified(100);
992	3	0	0	0	0	2	0	0	0	0	0	0	0	0	0	0	0	1	0	0	Bacteria(100);"Proteobacteria"(100);unclassified(67);unclassified(67);unclassified(67);unclassified(67);
993	3	0	0	0	0	3	0	0	0	0	0	0	0	0	0	0	0	0	0	0	no_consensus;
994	3	3	0	0	0	0	0	0	0	0	0	0	0	0	0	0	0	0	0	0	Bacteria(100);unclassified(100);unclassified(100);unclassified(100);unclassified(100);unclassified(100);
995	3	1	1	0	1	0	0	0	0	0	0	0	0	0	0	0	0	0	0	0	Bacteria(100);unclassified(100);unclassified(100);unclassified(100);unclassified(100);unclassified(100);
996	3	0	0	1	0	0	0	0	0	1	1	0	0	0	0	0	0	0	0	0	Bacteria(100);unclassified(100);unclassified(100);unclassified(100);unclassified(100);unclassified(100);
997	3	0	0	0	0	0	0	0	0	0	0	1	0	0	0	0	0	2	0	0	no_consensus;
998	3	0	0	0	1	1	0	0	1	0	0	0	0	0	0	0	0	0	0	0	Bacteria(100);"Proteobacteria"(100);Gammaproteobacteria(67);unclassified(67);unclassified(67);unclassified(67);
999	3	0	0	0	0	0	3	0	0	0	0	0	0	0	0	0	0	0	0	0	Bacteria(100);"Firmicutes"(100);"Bacilli"(100);"Lactobacillales"(100);Lactobacillaceae(100);Lactobacillus(100);
1000	3	0	0	0	0	0	0	2	0	0	0	1	0	0	0	0	0	0	0	0	Bacteria(100);"Firmicutes"(100);"Clostridia"(100);Clostridiales(100);"Ruminococcaceae"(100);Oscillibacter(100);
1001	3	0	1	0	0	0	0	0	0	0	0	0	0	0	2	0	0	0	0	0	Bacteria(100);unclassified(100);unclassified(100);unclassified(100);unclassified(100);unclassified(100);
1002	3	0	0	0	1	2	0	0	0	0	0	0	0	0	0	0	0	0	0	0	Bacteria(100);"Proteobacteria"(100);Gammaproteobacteria(100);unclassified(100);unclassified(100);unclassified(100);
1003	3	0	0	0	0	0	0	0	0	0	0	0	0	0	2	0	1	0	0	0	no_consensus;
1004	3	0	1	0	0	1	0	0	0	1	0	0	0	0	0	0	0	0	0	0	Bacteria(100);unclassified(100);unclassified(100);unclassified(100);unclassified(100);unclassified(100);
1005	3	3	0	0	0	0	0	0	0	0	0	0	0	0	0	0	0	0	0	0	Bacteria(100);unclassified(100);unclassified(100);unclassified(100);unclassified(100);unclassified(100);
1006	3	2	1	0	0	0	0	0	0	0	0	0	0	0	0	0	0	0	0	0	Bacteria(100);unclassified(100);unclassified(100);unclassified(100);unclassified(100);unclassified(100);
1007	3	0	0	0	0	0	0	0	0	0	0	0	0	0	0	0	0	3	0	0	Bacteria(100);"Proteobacteria"(100);Gammaproteobacteria(100);"Enterobacteriales"(100);Enterobacteriaceae(100);Yersinia(100);
1008	3	0	0	0	0	0	0	0	1	0	0	0	0	2	0	0	0	0	0	0	Bacteria(100);"Proteobacteria"(100);Gammaproteobacteria(100);Pseudomonadales(100);Moraxellaceae(100);Acinetobacter(100);
1009	3	0	0	0	0	0	0	0	0	0	0	1	0	0	0	2	0	0	0	0	Bacteria(100);unclassified(100);unclassified(100);unclassified(100);unclassified(100);unclassified(100);
1010	3	0	0	0	3	0	0	0	0	0	0	0	0	0	0	0	0	0	0	0	no_consensus;
1011	3	0	1	0	0	0	0	0	2	0	0	0	0	0	0	0	0	0	0	0	Bacteria(100);"Proteobacteria"(100);Gammaproteobacteria(100);Pseudomonadales(100);Moraxellaceae(100);unclassified(67);
1012	3	0	0	0	0	0	0	0	0	0	0	1	0	2	0	0	0	0	0	0	Bacteria(100);"Proteobacteria"(100);Alphaproteobacteria(100);Rhodospirillales(100);Acetobacteraceae(100);unclassified(100);
1013	3	0	0	0	0	0	0	0	0	0	0	0	0	0	0	0	0	0	3	0	no_consensus;
1014	3	0	0	0	1	0	0	0	0	0	0	2	0	0	0	0	0	0	0	0	no_consensus;
1015	3	1	1	0	0	0	0	0	1	0	0	0	0	0	0	0	0	0	0	0	Bacteria(100);unclassified(100);unclassified(100);unclassified(100);unclassified(100);unclassified(100);
1016	3	0	1	0	0	1	0	0	0	0	0	0	0	0	0	0	0	1	0	0	no_consensus;
1017	3	1	1	0	0	0	0	0	0	1	0	0	0	0	0	0	0	0	0	0	Bacteria(100);unclassified(100);unclassified(100);unclassified(100);unclassified(100);unclassified(100);
1018	3	0	0	0	0	0	2	0	0	0	1	0	0	0	0	0	0	0	0	0	no_consensus;
1019	3	0	0	0	0	0	0	0	0	0	0	0	0	0	0	0	0	0	3	0	Bacteria(100);"Proteobacteria"(100);Gammaproteobacteria(100);"Enterobacteriales"(100);Enterobacteriaceae(100);Arsenophonus(100);
1020	3	0	0	3	0	0	0	0	0	0	0	0	0	0	0	0	0	0	0	0	Bacteria(100);unclassified(100);unclassified(100);unclassified(100);unclassified(100);unclassified(100);
1021	3	0	0	0	0	0	0	0	0	0	0	0	0	0	0	0	0	0	0	3	Bacteria(100);"Proteobacteria"(100);Gammaproteobacteria(100);"Enterobacteriales"(100);Enterobacteriaceae(100);Arsenophonus(100);
1022	3	0	0	0	0	0	0	0	1	0	0	0	0	0	0	0	0	2	0	0	no_consensus;
1023	3	0	1	0	0	0	1	0	0	1	0	0	0	0	0	0	0	0	0	0	Bacteria(100);unclassified(100);unclassified(100);unclassified(100);unclassified(100);unclassified(100);
1024	3	0	0	0	0	0	1	0	0	0	2	0	0	0	0	0	0	0	0	0	Bacteria(100);"Firmicutes"(100);"Bacilli"(100);"Lactobacillales"(100);unclassified(100);unclassified(100);
1025	3	0	0	0	0	0	0	0	0	0	0	0	3	0	0	0	0	0	0	0	no_consensus;
1026	3	1	0	0	0	0	0	0	0	1	0	1	0	0	0	0	0	0	0	0	Bacteria(100);unclassified(100);unclassified(100);unclassified(100);unclassified(100);unclassified(100);
1027	3	0	0	0	0	0	0	0	0	0	0	0	0	0	0	0	2	1	0	0	no_consensus;
1028	3	1	1	0	0	0	0	0	0	1	0	0	0	0	0	0	0	0	0	0	Bacteria(100);unclassified(100);unclassified(100);unclassified(100);unclassified(100);unclassified(100);
1029	3	0	0	0	0	0	0	0	0	0	0	0	0	0	0	0	0	0	3	0	no_consensus;
1030	3	1	1	0	0	0	0	0	0	1	0	0	0	0	0	0	0	0	0	0	Bacteria(100);unclassified(100);unclassified(100);unclassified(100);unclassified(100);unclassified(100);
1031	3	0	0	0	0	0	0	0	0	0	0	1	2	0	0	0	0	0	0	0	Bacteria(100);unclassified(100);unclassified(100);unclassified(100);unclassified(100);unclassified(100);
1032	3	0	0	2	0	0	0	0	1	0	0	0	0	0	0	0	0	0	0	0	Bacteria(100);"Proteobacteria"(100);unclassified(100);unclassified(100);unclassified(100);unclassified(100);
1033	3	1	1	0	0	0	0	0	0	0	0	0	0	0	0	1	0	0	0	0	Bacteria(100);unclassified(100);unclassified(100);unclassified(100);unclassified(100);unclassified(100);
1034	3	0	0	0	2	1	0	0	0	0	0	0	0	0	0	0	0	0	0	0	no_consensus;
1035	3	1	0	0	0	0	0	0	0	0	0	0	0	0	0	2	0	0	0	0	Bacteria(100);unclassified(100);unclassified(100);unclassified(100);unclassified(100);unclassified(100);
1036	3	0	0	0	0	0	1	0	0	0	2	0	0	0	0	0	0	0	0	0	Bacteria(100);"Proteobacteria"(100);Gammaproteobacteria(100);unclassified(100);unclassified(100);unclassified(100);
1037	3	0	3	0	0	0	0	0	0	0	0	0	0	0	0	0	0	0	0	0	no_consensus;
1038	3	0	0	0	0	0	0	0	0	0	3	0	0	0	0	0	0	0	0	0	Bacteria(100);"Proteobacteria"(100);Alphaproteobacteria(100);Rhizobiales(100);unclassified(100);unclassified(100);
1039	3	2	0	0	0	0	0	1	0	0	0	0	0	0	0	0	0	0	0	0	Bacteria(100);unclassified(100);unclassified(100);unclassified(100);unclassified(100);unclassified(100);
1040	3	0	0	0	0	0	0	0	0	3	0	0	0	0	0	0	0	0	0	0	no_consensus;
1041	3	1	1	0	0	0	0	0	0	0	0	0	0	0	0	1	0	0	0	0	Bacteria(100);unclassified(100);unclassified(100);unclassified(100);unclassified(100);unclassified(100);
1042	3	0	0	0	0	0	0	0	0	0	0	0	0	0	0	3	0	0	0	0	Bacteria(100);unclassified(100);unclassified(100);unclassified(100);unclassified(100);unclassified(100);
1043	3	1	1	0	0	0	0	0	0	1	0	0	0	0	0	0	0	0	0	0	Bacteria(100);unclassified(100);unclassified(100);unclassified(100);unclassified(100);unclassified(100);
1044	3	0	0	0	0	0	0	0	0	0	0	0	0	0	0	0	3	0	0	0	Bacteria(100);"Proteobacteria"(100);Gammaproteobacteria(100);"Enterobacteriales"(100);Enterobacteriaceae(100);unclassified(100);
1045	3	0	2	0	0	0	0	1	0	0	0	0	0	0	0	0	0	0	0	0	Bacteria(100);unclassified(100);unclassified(100);unclassified(100);unclassified(100);unclassified(100);
1046	3	0	0	0	0	0	0	0	0	3	0	0	0	0	0	0	0	0	0	0	Bacteria(100);unclassified(67);unclassified(67);unclassified(67);unclassified(67);unclassified(67);
1047	3	0	0	2	0	0	0	0	1	0	0	0	0	0	0	0	0	0	0	0	no_consensus;
1048	3	0	0	0	0	0	0	0	0	0	0	3	0	0	0	0	0	0	0	0	no_consensus;
1049	3	0	0	0	2	1	0	0	0	0	0	0	0	0	0	0	0	0	0	0	Bacteria(100);"Proteobacteria"(100);unclassified(100);unclassified(100);unclassified(100);unclassified(100);
1050	3	0	0	0	0	0	0	0	0	0	0	0	0	0	1	0	0	2	0	0	Bacteria(100);unclassified(67);unclassified(67);unclassified(67);unclassified(67);unclassified(67);
1051	3	0	0	0	0	0	0	0	0	0	3	0	0	0	0	0	0	0	0	0	no_consensus;
1052	3	0	0	0	0	0	0	1	0	0	0	0	0	0	0	0	0	0	2	0	no_consensus;
1053	3	2	0	0	1	0	0	0	0	0	0	0	0	0	0	0	0	0	0	0	Bacteria(100);unclassified(100);unclassified(100);unclassified(100);unclassified(100);unclassified(100);
1054	3	0	0	2	0	1	0	0	0	0	0	0	0	0	0	0	0	0	0	0	Bacteria(100);"Proteobacteria"(100);unclassified(100);unclassified(100);unclassified(100);unclassified(100);
1055	3	1	2	0	0	0	0	0	0	0	0	0	0	0	0	0	0	0	0	0	Bacteria(100);unclassified(100);unclassified(100);unclassified(100);unclassified(100);unclassified(100);
1056	3	1	1	0	0	0	0	0	0	1	0	0	0	0	0	0	0	0	0	0	Bacteria(100);"Proteobacteria"(67);unclassified(67);unclassified(67);unclassified(67);unclassified(67);
1057	3	0	0	0	0	0	0	0	0	0	0	0	2	0	0	0	0	1	0	0	no_consensus;
1058	3	0	2	0	0	0	0	0	0	0	0	0	0	0	0	0	0	1	0	0	no_consensus;
1059	3	0	0	3	0	0	0	0	0	0	0	0	0	0	0	0	0	0	0	0	Bacteria(100);"Proteobacteria"(100);unclassified(67);unclassified(67);unclassified(67);unclassified(67);
1060	3	0	0	0	0	0	0	0	0	0	0	3	0	0	0	0	0	0	0	0	no_consensus;
1061	3	0	0	0	0	0	0	0	0	0	0	1	0	0	0	1	1	0	0	0	Bacteria(100);unclassified(100);unclassified(100);unclassified(100);unclassified(100);unclassified(100);
1062	3	1	1	0	0	0	1	0	0	0	0	0	0	0	0	0	0	0	0	0	Bacteria(100);unclassified(100);unclassified(100);unclassified(100);unclassified(100);unclassified(100);
1063	3	0	0	0	2	1	0	0	0	0	0	0	0	0	0	0	0	0	0	0	Bacteria(100);"Proteobacteria"(100);Gammaproteobacteria(100);unclassified(100);unclassified(100);unclassified(100);
1064	3	0	0	0	0	0	0	0	0	0	0	0	0	0	0	0	0	3	0	0	Bacteria(100);"Proteobacteria"(100);Gammaproteobacteria(100);unclassified(100);unclassified(100);unclassified(100);
1065	3	0	0	0	0	0	0	0	0	0	0	0	2	0	0	0	0	1	0	0	Bacteria(100);"Proteobacteria"(100);Gammaproteobacteria(100);unclassified(100);unclassified(100);unclassified(100);
1066	3	0	1	0	0	0	0	0	0	0	0	0	0	0	0	0	1	1	0	0	no_consensus;
1067	3	0	0	2	0	0	0	0	1	0	0	0	0	0	0	0	0	0	0	0	no_consensus;
1068	3	0	0	0	1	0	0	0	0	0	0	2	0	0	0	0	0	0	0	0	Bacteria(100);"Proteobacteria"(100);Gammaproteobacteria(100);Pseudomonadales(100);Moraxellaceae(100);Acinetobacter(100);
1069	3	0	0	0	0	0	0	0	1	0	2	0	0	0	0	0	0	0	0	0	no_consensus;
1070	3	0	0	1	2	0	0	0	0	0	0	0	0	0	0	0	0	0	0	0	Bacteria(100);"Proteobacteria"(100);unclassified(100);unclassified(100);unclassified(100);unclassified(100);
1071	3	0	0	0	0	0	0	0	0	0	0	0	0	0	0	0	0	0	1	2	Bacteria(100);"Proteobacteria"(100);Gammaproteobacteria(100);"Enterobacteriales"(100);Enterobacteriaceae(100);Arsenophonus(100);
1072	3	0	0	0	0	0	2	0	0	0	1	0	0	0	0	0	0	0	0	0	Bacteria(100);"Actinobacteria"(100);Actinobacteria(100);Bifidobacteriales(100);Bifidobacteriaceae(100);Bifidobacterium(100);
1073	3	0	0	1	0	0	0	0	2	0	0	0	0	0	0	0	0	0	0	0	no_consensus;
1074	3	0	1	0	0	0	0	2	0	0	0	0	0	0	0	0	0	0	0	0	Bacteria(100);"Firmicutes"(100);"Clostridia"(100);Clostridiales(100);"Peptostreptococcaceae"(100);Peptostreptococcus(100);
1075	3	0	0	2	1	0	0	0	0	0	0	0	0	0	0	0	0	0	0	0	Bacteria(100);"Proteobacteria"(100);Gammaproteobacteria(100);unclassified(100);unclassified(100);unclassified(100);
1076	3	0	0	0	0	0	0	0	0	0	0	0	0	0	0	0	0	0	0	3	no_consensus;
1077	3	1	1	0	0	0	0	0	0	0	1	0	0	0	0	0	0	0	0	0	Bacteria(100);unclassified(100);unclassified(100);unclassified(100);unclassified(100);unclassified(100);
1078	3	0	0	0	0	0	0	0	0	0	0	1	2	0	0	0	0	0	0	0	no_consensus;
1079	3	0	0	2	0	0	0	0	0	0	0	1	0	0	0	0	0	0	0	0	Bacteria(100);"Proteobacteria"(100);unclassified(100);unclassified(100);unclassified(100);unclassified(100);
1080	3	0	0	0	0	1	0	0	0	1	0	0	0	0	0	0	1	0	0	0	Bacteria(100);unclassified(100);unclassified(100);unclassified(100);unclassified(100);unclassified(100);
1081	3	3	0	0	0	0	0	0	0	0	0	0	0	0	0	0	0	0	0	0	Bacteria(100);"Verrucomicrobia"(100);Verrucomicrobiae(100);Verrucomicrobiales(100);Verrucomicrobiaceae(100);Akkermansia(100);
1082	3	0	3	0	0	0	0	0	0	0	0	0	0	0	0	0	0	0	0	0	no_consensus;
1083	3	0	0	0	0	0	0	0	0	0	3	0	0	0	0	0	0	0	0	0	Bacteria(100);"Proteobacteria"(100);Gammaproteobacteria(100);unclassified(100);unclassified(100);unclassified(100);
1084	3	0	0	0	0	0	0	3	0	0	0	0	0	0	0	0	0	0	0	0	no_consensus;
1085	3	0	0	0	0	3	0	0	0	0	0	0	0	0	0	0	0	0	0	0	Bacteria(100);"Proteobacteria"(100);unclassified(67);unclassified(67);unclassified(67);unclassified(67);
1086	3	0	1	0	0	0	1	0	0	0	0	0	0	0	0	1	0	0	0	0	Bacteria(100);unclassified(100);unclassified(100);unclassified(100);unclassified(100);unclassified(100);
1087	3	2	1	0	0	0	0	0	0	0	0	0	0	0	0	0	0	0	0	0	Bacteria(100);unclassified(100);unclassified(100);unclassified(100);unclassified(100);unclassified(100);
1088	3	0	0	0	0	0	0	0	0	0	0	0	0	0	0	0	0	3	0	0	Bacteria(100);"Proteobacteria"(100);Gammaproteobacteria(100);"Enterobacteriales"(100);Enterobacteriaceae(100);unclassified(100);
1089	3	0	0	0	0	0	0	0	0	0	0	0	0	0	1	2	0	0	0	0	Bacteria(100);unclassified(100);unclassified(100);unclassified(100);unclassified(100);unclassified(100);
1090	3	0	0	0	2	1	0	0	0	0	0	0	0	0	0	0	0	0	0	0	Bacteria(100);"Proteobacteria"(100);Gammaproteobacteria(100);unclassified(100);unclassified(100);unclassified(100);
1091	3	0	0	0	0	0	0	2	0	0	0	0	0	0	0	0	0	0	0	1	no_consensus;
1092	3	0	0	1	0	0	0	0	0	0	0	0	1	1	0	0	0	0	0	0	Bacteria(100);"Proteobacteria"(100);Gammaproteobacteria(100);Pseudomonadales(67);Moraxellaceae(67);
1093	3	0	0	0	2	1	0	0	0	0	0	0	0	0	0	0	0	0	0	0	Bacteria(100);"Proteobacteria"(100);Gammaproteobacteria(67);unclassified(67);unclassified(67);unclassified(67);
1094	3	3	0	0	0	0	0	0	0	0	0	0	0	0	0	0	0	0	0	0	no_consensus;
1095	3	0	0	1	1	1	0	0	0	0	0	0	0	0	0	0	0	0	0	0	no_consensus;
1096	3	0	0	0	0	0	0	0	0	0	0	0	0	0	0	0	0	0	3	0	Bacteria(100);"Proteobacteria"(100);Gammaproteobacteria(67);"Enterobacteriales"(67);Enterobacteriaceae(67);Arsenophonus(67);
1097	3	0	0	1	0	1	0	0	1	0	0	0	0	0	0	0	0	0	0	0	no_consensus;
1098	3	0	0	0	0	0	0	0	0	0	0	0	0	0	0	0	0	3	0	0	no_consensus;
1099	3	0	0	0	0	0	0	0	0	0	3	0	0	0	0	0	0	0	0	0	no_consensus;
1100	3	0	0	1	0	0	0	0	2	0	0	0	0	0	0	0	0	0	0	0	Bacteria(100);"Tenericutes"(100);Mollicutes(100);Entomoplasmatales(100);Entomoplasmataceae(100);Mesoplasma(100);
1101	3	0	0	0	0	0	0	0	0	0	0	1	0	0	0	2	0	0	0	0	Bacteria(100);unclassified(100);unclassified(100);unclassified(100);unclassified(100);unclassified(100);
1102	3	1	0	0	0	0	0	0	0	0	0	1	0	0	0	1	0	0	0	0	Bacteria(100);unclassified(100);unclassified(100);unclassified(100);unclassified(100);unclassified(100);
1103	3	0	0	0	0	0	0	0	0	3	0	0	0	0	0	0	0	0	0	0	Bacteria(100);"Proteobacteria"(100);Gammaproteobacteria(100);"Enterobacteriales"(100);Enterobacteriaceae(100);unclassified(100);
1104	3	0	0	0	0	0	0	0	0	0	2	0	0	0	0	0	0	1	0	0	Bacteria(100);"Proteobacteria"(100);unclassified(100);unclassified(100);unclassified(100);unclassified(100);
1105	3	0	0	2	1	0	0	0	0	0	0	0	0	0	0	0	0	0	0	0	Bacteria(100);"Proteobacteria"(100);Gammaproteobacteria(100);unclassified(100);unclassified(100);unclassified(100);
1106	3	0	0	0	0	0	0	0	0	0	0	1	1	0	0	0	0	1	0	0	no_consensus;
1107	3	0	0	0	0	0	3	0	0	0	0	0	0	0	0	0	0	0	0	0	Bacteria(100);"Proteobacteria"(100);unclassified(100);unclassified(100);unclassified(100);unclassified(100);
1108	3	1	1	0	0	0	0	0	0	0	1	0	0	0	0	0	0	0	0	0	Bacteria(100);"Proteobacteria"(100);Gammaproteobacteria(100);"Enterobacteriales"(100);Enterobacteriaceae(100);unclassified(100);
1109	3	0	0	0	0	0	0	0	0	0	0	3	0	0	0	0	0	0	0	0	no_consensus;
1110	3	0	0	0	0	0	0	0	0	0	0	0	0	0	0	0	1	1	0	1	no_consensus;
1111	3	0	0	2	0	0	0	0	0	1	0	0	0	0	0	0	0	0	0	0	Bacteria(100);"Proteobacteria"(100);unclassified(100);unclassified(100);unclassified(100);unclassified(100);
1112	3	0	0	0	0	0	0	0	3	0	0	0	0	0	0	0	0	0	0	0	Bacteria(100);"Firmicutes"(100);"Bacilli"(100);"Lactobacillales"(100);Lactobacillaceae(67);unclassified(67);
1113	3	0	0	0	0	0	0	0	0	0	0	0	1	0	0	0	0	2	0	0	Bacteria(100);"Proteobacteria"(100);Gammaproteobacteria(100);"Enterobacteriales"(100);Enterobacteriaceae(100);unclassified(100);
1114	3	0	0	0	0	0	0	1	0	0	0	0	0	0	0	0	0	0	0	2	no_consensus;
1115	3	0	0	0	0	0	0	0	3	0	0	0	0	0	0	0	0	0	0	0	Bacteria(100);"Proteobacteria"(100);Betaproteobacteria(100);Burkholderiales(100);Comamonadaceae(100);unclassified(67);
1116	3	0	0	0	0	0	0	1	0	0	0	0	0	0	0	0	0	0	2	0	Bacteria(100);"Proteobacteria"(100);Gammaproteobacteria(100);"Enterobacteriales"(100);Enterobacteriaceae(100);Arsenophonus(100);
1117	3	0	0	1	1	0	0	0	0	0	0	0	1	0	0	0	0	0	0	0	Bacteria(100);unclassified(67);unclassified(67);unclassified(67);unclassified(67);unclassified(67);
1118	3	0	0	0	0	0	0	0	0	0	0	0	0	0	0	0	0	3	0	0	Bacteria(100);"Proteobacteria"(100);Betaproteobacteria(100);Burkholderiales(100);Comamonadaceae(100);Delftia(100);
1119	3	0	0	0	0	0	3	0	0	0	0	0	0	0	0	0	0	0	0	0	no_consensus;
1120	3	0	0	0	2	0	0	0	0	0	0	1	0	0	0	0	0	0	0	0	Bacteria(100);"Proteobacteria"(100);Gammaproteobacteria(100);unclassified(67);unclassified(67);unclassified(67);
1121	3	0	0	0	0	0	3	0	0	0	0	0	0	0	0	0	0	0	0	0	Bacteria(100);"Proteobacteria"(100);Gammaproteobacteria(100);"Enterobacteriales"(100);Enterobacteriaceae(100);unclassified(100);
1122	3	0	0	0	0	0	2	0	1	0	0	0	0	0	0	0	0	0	0	0	no_consensus;
1123	3	0	0	0	0	0	0	0	1	0	0	0	0	0	0	0	0	2	0	0	Bacteria(100);"Proteobacteria"(100);Gammaproteobacteria(100);"Enterobacteriales"(100);Enterobacteriaceae(100);Arsenophonus(67);
1124	3	0	0	0	0	0	0	0	0	0	0	1	0	0	0	0	0	2	0	0	no_consensus;
1125	3	0	0	0	1	0	2	0	0	0	0	0	0	0	0	0	0	0	0	0	Bacteria(100);"Proteobacteria"(100);Gammaproteobacteria(100);"Enterobacteriales"(100);Enterobacteriaceae(100);unclassified(100);
1126	3	0	0	0	2	1	0	0	0	0	0	0	0	0	0	0	0	0	0	0	Bacteria(100);unclassified(100);unclassified(100);unclassified(100);unclassified(100);unclassified(100);
1127	3	0	0	0	0	0	0	0	0	0	0	2	0	0	0	0	0	1	0	0	Bacteria(100);unclassified(100);unclassified(100);unclassified(100);unclassified(100);unclassified(100);
1128	3	0	0	0	1	1	0	0	0	1	0	0	0	0	0	0	0	0	0	0	Bacteria(100);unclassified(100);unclassified(100);unclassified(100);unclassified(100);unclassified(100);
1129	3	0	0	0	0	0	0	0	0	0	0	0	0	0	0	0	0	3	0	0	Bacteria(100);"Proteobacteria"(100);Gammaproteobacteria(100);"Enterobacteriales"(100);Enterobacteriaceae(100);unclassified(100);
1130	3	0	0	0	0	0	0	0	0	1	2	0	0	0	0	0	0	0	0	0	Bacteria(100);"Proteobacteria"(100);Gammaproteobacteria(100);unclassified(100);unclassified(100);unclassified(100);
1131	3	1	0	0	1	0	1	0	0	0	0	0	0	0	0	0	0	0	0	0	Bacteria(100);"Proteobacteria"(100);Gammaproteobacteria(100);"Enterobacteriales"(100);Enterobacteriaceae(100);unclassified(100);
1132	3	1	1	0	0	0	0	0	0	1	0	0	0	0	0	0	0	0	0	0	Bacteria(100);unclassified(100);unclassified(100);unclassified(100);unclassified(100);unclassified(100);
1133	3	0	0	0	0	0	0	0	0	0	3	0	0	0	0	0	0	0	0	0	Bacteria(100);"Proteobacteria"(100);Gammaproteobacteria(100);Legionellales(100);Coxiellaceae(100);Aquicella(100);
1134	3	0	0	0	0	0	0	0	0	0	0	0	0	0	0	3	0	0	0	0	Bacteria(100);unclassified(100);unclassified(100);unclassified(100);unclassified(100);unclassified(100);
1135	3	0	0	0	0	0	0	0	0	0	0	3	0	0	0	0	0	0	0	0	Bacteria(100);"Proteobacteria"(100);Gammaproteobacteria(100);unclassified(100);unclassified(100);unclassified(100);
1136	3	0	1	0	0	0	0	0	0	2	0	0	0	0	0	0	0	0	0	0	Bacteria(100);unclassified(100);unclassified(100);unclassified(100);unclassified(100);unclassified(100);
1137	3	0	0	0	0	0	2	0	0	0	1	0	0	0	0	0	0	0	0	0	Bacteria(100);"Proteobacteria"(67);
1138	3	0	0	0	0	0	0	0	0	0	0	1	1	0	0	0	0	1	0	0	no_consensus;
1139	3	0	0	0	0	0	2	0	0	0	1	0	0	0	0	0	0	0	0	0	Bacteria(100);"Proteobacteria"(100);Gammaproteobacteria(100);unclassified(100);unclassified(100);unclassified(100);
1140	3	1	0	1	0	0	0	0	1	0	0	0	0	0	0	0	0	0	0	0	Bacteria(100);unclassified(100);unclassified(100);unclassified(100);unclassified(100);unclassified(100);
1141	3	0	0	0	0	0	0	0	0	0	0	0	2	0	0	0	0	1	0	0	Bacteria(100);"Proteobacteria"(100);Gammaproteobacteria(100);Pseudomonadales(100);Moraxellaceae(100);Acinetobacter(67);
1142	3	0	0	0	0	0	0	0	0	0	3	0	0	0	0	0	0	0	0	0	Bacteria(100);"Proteobacteria"(100);unclassified(100);unclassified(100);unclassified(100);unclassified(100);
1143	3	0	0	0	0	0	0	0	2	0	0	0	0	0	0	0	0	0	0	1	Bacteria(100);"Proteobacteria"(100);Gammaproteobacteria(100);unclassified(100);unclassified(100);unclassified(100);
1144	3	0	0	0	0	0	0	0	0	0	0	0	0	1	0	0	1	0	0	1	no_consensus;
1145	3	0	2	0	0	0	0	0	0	1	0	0	0	0	0	0	0	0	0	0	Bacteria(100);unclassified(100);unclassified(100);unclassified(100);unclassified(100);unclassified(100);
1146	3	0	0	0	0	0	0	0	0	0	0	0	1	0	0	0	0	2	0	0	Bacteria(100);"Proteobacteria"(100);Gammaproteobacteria(100);Pseudomonadales(100);Moraxellaceae(100);unclassified(67);
1147	3	0	0	0	1	0	0	0	0	0	0	1	0	1	0	0	0	0	0	0	Bacteria(100);"Proteobacteria"(100);Gammaproteobacteria(67);
1148	3	0	0	0	0	0	0	0	0	0	0	1	0	0	0	0	0	2	0	0	Bacteria(100);"Proteobacteria"(100);Gammaproteobacteria(100);"Enterobacteriales"(100);Enterobacteriaceae(100);unclassified(100);
1149	3	0	0	0	0	0	3	0	0	0	0	0	0	0	0	0	0	0	0	0	Bacteria(100);"Proteobacteria"(100);Gammaproteobacteria(100);"Enterobacteriales"(100);Enterobacteriaceae(100);unclassified(100);
1150	3	0	0	0	0	0	0	0	0	2	1	0	0	0	0	0	0	0	0	0	Bacteria(100);"Proteobacteria"(100);unclassified(100);unclassified(100);unclassified(100);unclassified(100);
1151	3	0	0	0	0	0	0	0	3	0	0	0	0	0	0	0	0	0	0	0	Bacteria(100);"Proteobacteria"(100);Alphaproteobacteria(100);Rhodobacterales(100);Rhodobacteraceae(100);unclassified(100);
1152	3	1	2	0	0	0	0	0	0	0	0	0	0	0	0	0	0	0	0	0	Bacteria(100);unclassified(100);unclassified(100);unclassified(100);unclassified(100);unclassified(100);
1153	3	0	2	0	0	0	0	0	0	1	0	0	0	0	0	0	0	0	0	0	Bacteria(100);unclassified(67);unclassified(67);unclassified(67);unclassified(67);unclassified(67);
1154	3	1	1	0	0	0	0	0	0	0	1	0	0	0	0	0	0	0	0	0	Bacteria(100);unclassified(100);unclassified(100);unclassified(100);unclassified(100);unclassified(100);
1155	3	0	0	0	1	2	0	0	0	0	0	0	0	0	0	0	0	0	0	0	no_consensus;
1156	3	0	0	0	0	0	0	1	0	0	0	0	0	0	0	0	0	1	1	0	no_consensus;
1157	3	0	2	0	0	0	0	0	0	0	0	0	0	0	0	0	0	0	0	1	no_consensus;
1158	3	0	0	0	0	0	0	2	0	0	0	0	0	0	0	0	0	0	0	1	Bacteria(100);"Proteobacteria"(100);Gammaproteobacteria(100);"Enterobacteriales"(100);Enterobacteriaceae(100);Arsenophonus(100);
1159	3	0	0	0	0	0	0	1	0	0	0	0	0	0	0	0	0	1	0	1	Bacteria(100);"Proteobacteria"(100);Gammaproteobacteria(100);"Enterobacteriales"(100);Enterobacteriaceae(100);Arsenophonus(100);
1160	3	0	0	0	0	0	0	1	2	0	0	0	0	0	0	0	0	0	0	0	Bacteria(100);"Actinobacteria"(100);Actinobacteria(100);Actinomycetales(100);unclassified(100);unclassified(100);
1161	3	0	0	0	0	0	0	0	0	0	0	3	0	0	0	0	0	0	0	0	no_consensus;
1162	3	0	0	0	0	0	1	0	0	2	0	0	0	0	0	0	0	0	0	0	Bacteria(100);"Proteobacteria"(100);Gammaproteobacteria(100);unclassified(100);unclassified(100);unclassified(100);
1163	3	0	0	0	0	0	0	0	0	1	2	0	0	0	0	0	0	0	0	0	Bacteria(100);"Proteobacteria"(100);unclassified(100);unclassified(100);unclassified(100);unclassified(100);
1164	3	2	0	0	0	0	0	0	0	1	0	0	0	0	0	0	0	0	0	0	Bacteria(100);unclassified(100);unclassified(100);unclassified(100);unclassified(100);unclassified(100);
1165	3	0	0	0	0	0	0	0	3	0	0	0	0	0	0	0	0	0	0	0	Bacteria(100);"Proteobacteria"(100);Alphaproteobacteria(100);Caulobacterales(100);Caulobacteraceae(100);Brevundimonas(100);
1166	3	0	0	0	3	0	0	0	0	0	0	0	0	0	0	0	0	0	0	0	no_consensus;
1167	3	0	0	0	3	0	0	0	0	0	0	0	0	0	0	0	0	0	0	0	no_consensus;
1168	3	0	0	0	0	0	0	2	0	0	0	0	0	0	0	0	0	0	0	1	no_consensus;
1169	3	0	0	0	1	0	0	0	0	0	0	0	0	0	0	0	0	0	2	0	Bacteria(100);"Proteobacteria"(100);Betaproteobacteria(100);Neisseriales(67);Neisseriaceae(67);unclassified(67);
1170	3	0	0	0	0	0	0	0	2	1	0	0	0	0	0	0	0	0	0	0	Bacteria(100);"Proteobacteria"(100);Betaproteobacteria(100);Burkholderiales(100);Burkholderiales_incertae_sedis(100);unclassified(100);
1171	3	0	0	0	0	0	0	0	0	0	0	1	1	0	0	0	0	1	0	0	no_consensus;
1172	3	0	0	0	0	0	1	0	0	0	2	0	0	0	0	0	0	0	0	0	Bacteria(100);"Proteobacteria"(100);Betaproteobacteria(100);Neisseriales(100);Neisseriaceae(100);unclassified(100);
1173	3	0	0	0	0	0	1	0	0	0	2	0	0	0	0	0	0	0	0	0	Bacteria(100);"Proteobacteria"(100);Betaproteobacteria(100);Neisseriales(100);Neisseriaceae(100);unclassified(100);
1174	3	0	0	0	0	0	0	0	0	0	0	3	0	0	0	0	0	0	0	0	no_consensus;
1175	3	0	0	0	0	0	0	0	0	3	0	0	0	0	0	0	0	0	0	0	Bacteria(100);"Tenericutes"(100);Mollicutes(100);Entomoplasmatales(100);Spiroplasmataceae(100);Spiroplasma(100);
1176	3	0	0	0	0	0	1	0	0	0	0	0	0	0	0	0	0	0	2	0	Bacteria(100);"Proteobacteria"(100);Gammaproteobacteria(100);unclassified(67);unclassified(67);unclassified(67);
1177	3	1	2	0	0	0	0	0	0	0	0	0	0	0	0	0	0	0	0	0	Bacteria(100);unclassified(100);unclassified(100);unclassified(100);unclassified(100);unclassified(100);
1178	3	0	0	0	0	0	0	0	0	0	0	2	0	0	0	0	1	0	0	0	Bacteria(100);"Proteobacteria"(67);unclassified(67);unclassified(67);unclassified(67);unclassified(67);
1179	3	0	1	0	0	0	0	0	1	0	0	0	0	0	0	0	0	1	0	0	Bacteria(100);"Proteobacteria"(100);Gammaproteobacteria(100);"Enterobacteriales"(100);Enterobacteriaceae(100);unclassified(100);
1180	3	0	0	0	0	0	0	0	0	0	0	0	0	0	0	0	3	0	0	0	no_consensus;
1181	3	1	1	0	0	0	0	0	0	1	0	0	0	0	0	0	0	0	0	0	Bacteria(100);unclassified(100);unclassified(100);unclassified(100);unclassified(100);unclassified(100);
1182	3	0	0	0	0	0	0	0	0	0	0	1	2	0	0	0	0	0	0	0	no_consensus;
1183	3	0	0	0	0	0	3	0	0	0	0	0	0	0	0	0	0	0	0	0	Bacteria(100);"Proteobacteria"(100);Gammaproteobacteria(100);unclassified(100);unclassified(100);unclassified(100);
1184	3	2	1	0	0	0	0	0	0	0	0	0	0	0	0	0	0	0	0	0	Bacteria(100);unclassified(100);unclassified(100);unclassified(100);unclassified(100);unclassified(100);
1185	3	0	0	0	0	0	0	3	0	0	0	0	0	0	0	0	0	0	0	0	Bacteria(100);"Proteobacteria"(100);Gammaproteobacteria(100);Aeromonadales(100);Aeromonadaceae(100);Aeromonas(100);
1186	3	0	0	0	0	0	0	0	0	0	0	2	0	0	0	0	0	1	0	0	no_consensus;
1187	3	0	2	0	0	0	0	0	0	1	0	0	0	0	0	0	0	0	0	0	no_consensus;
1188	3	0	0	0	1	2	0	0	0	0	0	0	0	0	0	0	0	0	0	0	Bacteria(100);"Proteobacteria"(100);unclassified(67);unclassified(67);unclassified(67);unclassified(67);
1189	3	0	0	0	0	0	0	0	0	0	0	0	0	0	0	0	0	3	0	0	no_consensus;
1190	3	3	0	0	0	0	0	0	0	0	0	0	0	0	0	0	0	0	0	0	Bacteria(100);"Proteobacteria"(100);Deltaproteobacteria(100);Bdellovibrionales(100);Bacteriovoracaceae(100);Peredibacter(100);
1191	3	0	0	0	0	0	0	2	0	0	0	0	0	0	0	0	0	0	0	1	no_consensus;
1192	3	0	2	0	0	0	0	0	0	0	0	0	0	0	0	0	0	1	0	0	Bacteria(100);"Proteobacteria"(100);Gammaproteobacteria(100);"Enterobacteriales"(100);Enterobacteriaceae(100);unclassified(100);
1193	3	1	1	0	0	0	1	0	0	0	0	0	0	0	0	0	0	0	0	0	Bacteria(100);unclassified(100);unclassified(100);unclassified(100);unclassified(100);unclassified(100);
1194	3	0	2	0	0	0	1	0	0	0	0	0	0	0	0	0	0	0	0	0	Bacteria(100);"Proteobacteria"(100);Gammaproteobacteria(100);Pasteurellales(100);Pasteurellaceae(100);unclassified(100);
1195	3	0	0	0	0	0	0	0	0	0	0	2	0	0	0	0	0	1	0	0	no_consensus;
1196	3	0	0	0	0	0	0	0	0	0	3	0	0	0	0	0	0	0	0	0	no_consensus;
1197	3	2	0	0	0	0	0	0	0	0	1	0	0	0	0	0	0	0	0	0	Bacteria(100);unclassified(100);unclassified(100);unclassified(100);unclassified(100);unclassified(100);
1198	3	2	0	0	0	0	0	0	0	1	0	0	0	0	0	0	0	0	0	0	Bacteria(100);unclassified(100);unclassified(100);unclassified(100);unclassified(100);unclassified(100);
1199	3	0	1	0	0	0	0	0	0	2	0	0	0	0	0	0	0	0	0	0	Bacteria(100);unclassified(100);unclassified(100);unclassified(100);unclassified(100);unclassified(100);
1200	3	0	0	0	0	0	0	0	1	0	0	0	0	0	0	0	0	0	0	2	Bacteria(100);"Proteobacteria"(100);Gammaproteobacteria(100);unclassified(100);unclassified(100);unclassified(100);
1201	3	0	0	0	0	0	0	0	0	0	0	0	1	0	1	1	0	0	0	0	no_consensus;
1202	3	0	0	0	0	0	0	0	0	0	0	0	0	0	0	2	1	0	0	0	no_consensus;
1203	3	0	0	0	0	0	2	0	0	0	1	0	0	0	0	0	0	0	0	0	no_consensus;
1204	3	0	0	0	0	0	0	1	0	0	0	0	0	0	0	0	0	0	2	0	no_consensus;
1205	3	0	1	0	0	0	2	0	0	0	0	0	0	0	0	0	0	0	0	0	Bacteria(100);unclassified(100);unclassified(100);unclassified(100);unclassified(100);unclassified(100);
1206	3	0	2	0	0	0	0	0	0	1	0	0	0	0	0	0	0	0	0	0	Bacteria(100);unclassified(100);unclassified(100);unclassified(100);unclassified(100);unclassified(100);
1207	3	0	0	0	1	1	0	0	0	0	0	1	0	0	0	0	0	0	0	0	Bacteria(100);"Proteobacteria"(100);unclassified(100);unclassified(100);unclassified(100);unclassified(100);
1208	3	0	0	0	0	0	0	0	0	0	0	2	0	0	0	1	0	0	0	0	Bacteria(100);unclassified(100);unclassified(100);unclassified(100);unclassified(100);unclassified(100);
1209	3	1	1	0	0	0	0	0	0	1	0	0	0	0	0	0	0	0	0	0	Bacteria(100);unclassified(100);unclassified(100);unclassified(100);unclassified(100);unclassified(100);
1210	3	1	0	0	0	0	1	1	0	0	0	0	0	0	0	0	0	0	0	0	Bacteria(100);"Actinobacteria"(100);Actinobacteria(100);Actinomycetales(100);Micrococcaceae(100);Rothia(100);
1211	2	0	0	0	0	0	0	0	0	0	1	0	0	0	0	0	0	1	0	0	Bacteria(100);"Proteobacteria"(100);Alphaproteobacteria(100);Rhizobiales(100);unclassified(100);unclassified(100);
1212	2	1	0	0	0	0	0	1	0	0	0	0	0	0	0	0	0	0	0	0	Bacteria(100);unclassified(100);unclassified(100);unclassified(100);unclassified(100);unclassified(100);
1213	2	1	1	0	0	0	0	0	0	0	0	0	0	0	0	0	0	0	0	0	Bacteria(100);unclassified(100);unclassified(100);unclassified(100);unclassified(100);unclassified(100);
1214	2	0	0	0	0	0	0	0	0	0	0	1	0	0	0	0	0	1	0	0	Bacteria(100);"Proteobacteria"(100);Gammaproteobacteria(100);Pseudomonadales(100);Moraxellaceae(100);Acinetobacter(100);
1215	2	1	0	0	0	0	0	0	1	0	0	0	0	0	0	0	0	0	0	0	Bacteria(100);unclassified(100);unclassified(100);unclassified(100);unclassified(100);unclassified(100);
1216	2	0	0	1	1	0	0	0	0	0	0	0	0	0	0	0	0	0	0	0	Bacteria(100);"Proteobacteria"(100);
1217	2	1	0	0	0	0	1	0	0	0	0	0	0	0	0	0	0	0	0	0	Bacteria(100);"Firmicutes"(100);"Clostridia"(100);Clostridiales(100);Incertae_Sedis_XI(100);Peptoniphilus(100);
1218	2	0	0	0	0	0	0	0	0	0	0	1	0	0	0	0	0	1	0	0	Bacteria(100);"Proteobacteria"(100);Gammaproteobacteria(100);unclassified(100);unclassified(100);unclassified(100);
1219	2	0	0	0	0	0	0	0	0	0	2	0	0	0	0	0	0	0	0	0	Bacteria(100);"Proteobacteria"(100);
1220	2	0	0	0	0	0	0	0	0	0	0	1	0	1	0	0	0	0	0	0	Bacteria(100);unclassified(100);unclassified(100);unclassified(100);unclassified(100);unclassified(100);
1221	2	0	0	0	0	0	0	0	0	0	0	0	0	0	0	0	0	2	0	0	Bacteria(100);"Proteobacteria"(100);Gammaproteobacteria(100);"Enterobacteriales"(100);Enterobacteriaceae(100);Arsenophonus(100);
1222	2	0	0	0	0	0	0	0	2	0	0	0	0	0	0	0	0	0	0	0	Bacteria(100);unclassified(100);unclassified(100);unclassified(100);unclassified(100);unclassified(100);
1223	2	0	0	0	0	0	0	0	1	0	0	0	0	0	0	0	0	1	0	0	Bacteria(100);"Proteobacteria"(100);Gammaproteobacteria(100);unclassified(100);unclassified(100);unclassified(100);
1224	2	0	0	1	0	0	0	0	0	0	0	0	0	1	0	0	0	0	0	0	Bacteria(100);"Proteobacteria"(100);Gammaproteobacteria(100);
1225	2	0	0	0	0	0	0	0	0	0	0	0	0	2	0	0	0	0	0	0	Bacteria(100);"Proteobacteria"(100);unclassified(100);unclassified(100);unclassified(100);unclassified(100);
1226	2	0	0	1	1	0	0	0	0	0	0	0	0	0	0	0	0	0	0	0	Bacteria(100);"Proteobacteria"(100);
1227	2	1	1	0	0	0	0	0	0	0	0	0	0	0	0	0	0	0	0	0	Bacteria(100);unclassified(100);unclassified(100);unclassified(100);unclassified(100);unclassified(100);
1228	2	0	0	0	0	0	0	0	0	0	0	0	0	0	0	2	0	0	0	0	Bacteria(100);unclassified(100);unclassified(100);unclassified(100);unclassified(100);unclassified(100);
1229	2	0	0	0	0	0	0	0	0	2	0	0	0	0	0	0	0	0	0	0	Bacteria(100);unclassified(100);unclassified(100);unclassified(100);unclassified(100);unclassified(100);
1230	2	0	0	0	0	0	0	0	2	0	0	0	0	0	0	0	0	0	0	0	Bacteria(100);"Firmicutes"(100);"Bacilli"(100);"Lactobacillales"(100);Lactobacillaceae(100);unclassified(100);
1231	2	0	0	0	0	0	1	0	0	1	0	0	0	0	0	0	0	0	0	0	Bacteria(100);"Proteobacteria"(100);Gammaproteobacteria(100);unclassified(100);unclassified(100);unclassified(100);
1232	2	0	1	0	0	0	0	0	0	1	0	0	0	0	0	0	0	0	0	0	Bacteria(100);
1233	2	1	0	0	0	0	0	0	0	1	0	0	0	0	0	0	0	0	0	0	Bacteria(100);unclassified(100);unclassified(100);unclassified(100);unclassified(100);unclassified(100);
1234	2	0	0	0	0	0	0	0	0	0	0	0	0	0	0	0	0	0	2	0	no_consensus;
1235	2	0	0	0	0	0	0	0	0	0	0	2	0	0	0	0	0	0	0	0	Bacteria(100);"Proteobacteria"(100);Gammaproteobacteria(100);
1236	2	0	0	0	0	0	1	0	0	0	1	0	0	0	0	0	0	0	0	0	Bacteria(100);"Proteobacteria"(100);Betaproteobacteria(100);Neisseriales(100);Neisseriaceae(100);unclassified(100);
1237	2	1	0	0	0	0	0	0	0	0	0	0	0	0	0	1	0	0	0	0	Bacteria(100);unclassified(100);unclassified(100);unclassified(100);unclassified(100);unclassified(100);
1238	2	0	0	0	0	0	1	0	0	0	1	0	0	0	0	0	0	0	0	0	Bacteria(100);"Firmicutes"(100);"Bacilli"(100);unclassified(100);unclassified(100);unclassified(100);
1239	2	0	0	0	0	0	0	0	0	0	0	0	0	2	0	0	0	0	0	0	Bacteria(100);"Proteobacteria"(100);
1240	2	0	0	0	0	0	0	0	0	0	0	1	0	0	0	0	1	0	0	0	Bacteria(100);unclassified(100);unclassified(100);unclassified(100);unclassified(100);unclassified(100);
1241	2	0	0	0	0	0	2	0	0	0	0	0	0	0	0	0	0	0	0	0	Bacteria(100);unclassified(100);unclassified(100);unclassified(100);unclassified(100);unclassified(100);
1242	2	0	0	0	0	0	0	0	0	0	2	0	0	0	0	0	0	0	0	0	Bacteria(100);"Proteobacteria"(100);unclassified(100);unclassified(100);unclassified(100);unclassified(100);
1243	2	1	0	0	0	0	0	0	0	0	0	0	0	0	0	1	0	0	0	0	Bacteria(100);unclassified(100);unclassified(100);unclassified(100);unclassified(100);unclassified(100);
1244	2	0	0	0	0	0	0	1	1	0	0	0	0	0	0	0	0	0	0	0	Bacteria(100);"Firmicutes"(100);"Bacilli"(100);"Lactobacillales"(100);Lactobacillaceae(100);unclassified(100);
1245	2	1	0	0	0	0	0	0	0	1	0	0	0	0	0	0	0	0	0	0	Bacteria(100);unclassified(100);unclassified(100);unclassified(100);unclassified(100);unclassified(100);
1246	2	1	0	0	0	0	0	0	0	1	0	0	0	0	0	0	0	0	0	0	Bacteria(100);unclassified(100);unclassified(100);unclassified(100);unclassified(100);unclassified(100);
1247	2	0	0	1	0	1	0	0	0	0	0	0	0	0	0	0	0	0	0	0	Bacteria(100);"Proteobacteria"(100);Gammaproteobacteria(100);unclassified(100);unclassified(100);unclassified(100);
1248	2	0	0	0	0	0	0	0	0	0	0	0	0	2	0	0	0	0	0	0	Bacteria(100);"Proteobacteria"(100);Gammaproteobacteria(100);unclassified(100);unclassified(100);unclassified(100);
1249	2	0	0	0	0	0	0	0	0	0	0	0	1	1	0	0	0	0	0	0	Bacteria(100);"Proteobacteria"(100);Gammaproteobacteria(100);unclassified(100);unclassified(100);unclassified(100);
1250	2	0	2	0	0	0	0	0	0	0	0	0	0	0	0	0	0	0	0	0	Bacteria(100);unclassified(100);unclassified(100);unclassified(100);unclassified(100);unclassified(100);
1251	2	1	0	0	0	0	0	0	0	1	0	0	0	0	0	0	0	0	0	0	Bacteria(100);unclassified(100);unclassified(100);unclassified(100);unclassified(100);unclassified(100);
1252	2	0	1	0	0	0	0	0	0	1	0	0	0	0	0	0	0	0	0	0	Bacteria(100);unclassified(100);unclassified(100);unclassified(100);unclassified(100);unclassified(100);
1253	2	0	0	0	0	1	0	0	0	0	0	0	0	0	0	0	0	1	0	0	Bacteria(100);"Proteobacteria"(100);Gammaproteobacteria(100);
1254	2	0	0	0	0	0	0	0	2	0	0	0	0	0	0	0	0	0	0	0	Bacteria(100);"Tenericutes"(100);Mollicutes(100);Entomoplasmatales(100);Entomoplasmataceae(100);Mesoplasma(100);
1255	2	0	0	1	0	0	0	0	1	0	0	0	0	0	0	0	0	0	0	0	Bacteria(100);"Tenericutes"(100);Mollicutes(100);Entomoplasmatales(100);Entomoplasmataceae(100);Mesoplasma(100);
1256	2	0	0	0	0	0	0	0	0	0	0	0	0	0	0	2	0	0	0	0	Bacteria(100);unclassified(100);unclassified(100);unclassified(100);unclassified(100);unclassified(100);
1257	2	1	0	0	0	0	0	0	0	1	0	0	0	0	0	0	0	0	0	0	Bacteria(100);unclassified(100);unclassified(100);unclassified(100);unclassified(100);unclassified(100);
1258	2	0	1	0	0	0	0	0	0	1	0	0	0	0	0	0	0	0	0	0	Bacteria(100);unclassified(100);unclassified(100);unclassified(100);unclassified(100);unclassified(100);
1259	2	1	0	0	1	0	0	0	0	0	0	0	0	0	0	0	0	0	0	0	Bacteria(100);unclassified(100);unclassified(100);unclassified(100);unclassified(100);unclassified(100);
1260	2	0	1	0	0	0	1	0	0	0	0	0	0	0	0	0	0	0	0	0	Bacteria(100);unclassified(100);unclassified(100);unclassified(100);unclassified(100);unclassified(100);
1261	2	0	0	1	0	0	0	0	1	0	0	0	0	0	0	0	0	0	0	0	Bacteria(100);"Tenericutes"(100);Mollicutes(100);Entomoplasmatales(100);Entomoplasmataceae(100);Mesoplasma(100);
1262	2	0	0	0	0	0	1	0	0	0	1	0	0	0	0	0	0	0	0	0	Bacteria(100);"Actinobacteria"(100);Actinobacteria(100);Bifidobacteriales(100);Bifidobacteriaceae(100);Bifidobacterium(100);
1263	2	0	0	0	0	0	0	0	0	0	1	0	0	0	0	0	0	0	1	0	Bacteria(100);"Proteobacteria"(100);unclassified(100);unclassified(100);unclassified(100);unclassified(100);
1264	2	0	0	0	0	0	0	0	2	0	0	0	0	0	0	0	0	0	0	0	Bacteria(100);"Proteobacteria"(100);Alphaproteobacteria(100);Rhodobacterales(100);Rhodobacteraceae(100);unclassified(100);
1265	2	1	0	0	0	0	0	0	0	1	0	0	0	0	0	0	0	0	0	0	Bacteria(100);unclassified(100);unclassified(100);unclassified(100);unclassified(100);unclassified(100);
1266	2	1	0	0	0	0	0	0	0	0	1	0	0	0	0	0	0	0	0	0	Bacteria(100);unclassified(100);unclassified(100);unclassified(100);unclassified(100);unclassified(100);
1267	2	1	0	0	0	0	0	0	0	1	0	0	0	0	0	0	0	0	0	0	Bacteria(100);unclassified(100);unclassified(100);unclassified(100);unclassified(100);unclassified(100);
1268	2	0	2	0	0	0	0	0	0	0	0	0	0	0	0	0	0	0	0	0	Bacteria(100);unclassified(100);unclassified(100);unclassified(100);unclassified(100);unclassified(100);
1269	2	1	1	0	0	0	0	0	0	0	0	0	0	0	0	0	0	0	0	0	Bacteria(100);unclassified(100);unclassified(100);unclassified(100);unclassified(100);unclassified(100);
1270	2	0	0	0	0	0	0	1	1	0	0	0	0	0	0	0	0	0	0	0	Bacteria(100);"Proteobacteria"(100);Gammaproteobacteria(100);"Enterobacteriales"(100);Enterobacteriaceae(100);Arsenophonus(100);
1271	2	2	0	0	0	0	0	0	0	0	0	0	0	0	0	0	0	0	0	0	Bacteria(100);unclassified(100);unclassified(100);unclassified(100);unclassified(100);unclassified(100);
1272	2	0	0	0	0	0	2	0	0	0	0	0	0	0	0	0	0	0	0	0	Bacteria(100);"Actinobacteria"(100);Actinobacteria(100);Actinomycetales(100);Micrococcaceae(100);unclassified(100);
1273	2	0	1	0	0	0	0	0	0	0	0	0	1	0	0	0	0	0	0	0	Bacteria(100);"Proteobacteria"(100);
1274	2	0	0	0	0	0	0	0	0	0	0	0	0	0	0	1	1	0	0	0	Bacteria(100);"Proteobacteria"(100);
1275	2	0	0	0	0	0	1	0	0	0	1	0	0	0	0	0	0	0	0	0	Bacteria(100);"Proteobacteria"(100);
1276	2	0	1	0	0	0	0	0	0	0	0	0	0	0	0	0	0	0	0	1	Bacteria(100);"Proteobacteria"(100);Gammaproteobacteria(100);"Enterobacteriales"(100);Enterobacteriaceae(100);unclassified(100);
1277	2	0	1	0	0	0	0	0	0	0	0	0	1	0	0	0	0	0	0	0	Bacteria(100);"Proteobacteria"(100);Gammaproteobacteria(100);unclassified(100);unclassified(100);unclassified(100);
1278	2	1	0	0	0	0	0	0	0	1	0	0	0	0	0	0	0	0	0	0	Bacteria(100);unclassified(100);unclassified(100);unclassified(100);unclassified(100);unclassified(100);
1279	2	0	0	0	0	0	0	0	0	2	0	0	0	0	0	0	0	0	0	0	Bacteria(100);"Actinobacteria"(100);Actinobacteria(100);Actinomycetales(100);unclassified(100);unclassified(100);
1280	2	2	0	0	0	0	0	0	0	0	0	0	0	0	0	0	0	0	0	0	Bacteria(100);unclassified(100);unclassified(100);unclassified(100);unclassified(100);unclassified(100);
1281	2	0	2	0	0	0	0	0	0	0	0	0	0	0	0	0	0	0	0	0	Bacteria(100);unclassified(100);unclassified(100);unclassified(100);unclassified(100);unclassified(100);
1282	2	2	0	0	0	0	0	0	0	0	0	0	0	0	0	0	0	0	0	0	Bacteria(100);unclassified(100);unclassified(100);unclassified(100);unclassified(100);unclassified(100);
1283	2	1	0	0	0	0	0	0	0	1	0	0	0	0	0	0	0	0	0	0	Bacteria(100);unclassified(100);unclassified(100);unclassified(100);unclassified(100);unclassified(100);
1284	2	1	0	0	0	0	0	0	0	1	0	0	0	0	0	0	0	0	0	0	Bacteria(100);unclassified(100);unclassified(100);unclassified(100);unclassified(100);unclassified(100);
1285	2	0	0	0	0	0	0	0	1	0	0	0	1	0	0	0	0	0	0	0	Bacteria(100);"Proteobacteria"(100);Gammaproteobacteria(100);"Enterobacteriales"(100);Enterobacteriaceae(100);unclassified(100);
1286	2	0	0	0	0	0	0	0	0	0	0	0	0	0	0	0	1	1	0	0	Bacteria(100);"Proteobacteria"(100);Gammaproteobacteria(100);"Enterobacteriales"(100);Enterobacteriaceae(100);unclassified(100);
1287	2	0	2	0	0	0	0	0	0	0	0	0	0	0	0	0	0	0	0	0	Bacteria(100);"Proteobacteria"(100);Gammaproteobacteria(100);"Enterobacteriales"(100);Enterobacteriaceae(100);unclassified(100);
1288	2	0	0	0	0	0	2	0	0	0	0	0	0	0	0	0	0	0	0	0	Bacteria(100);unclassified(100);unclassified(100);unclassified(100);unclassified(100);unclassified(100);
1289	2	0	0	0	0	0	0	0	0	1	1	0	0	0	0	0	0	0	0	0	Bacteria(100);"Actinobacteria"(100);Actinobacteria(100);Actinomycetales(100);Corynebacteriaceae(100);Corynebacterium(100);
1290	2	0	0	0	0	0	0	0	0	0	0	0	0	0	0	0	0	0	1	1	Bacteria(100);"Proteobacteria"(100);Gammaproteobacteria(100);"Enterobacteriales"(100);Enterobacteriaceae(100);Arsenophonus(100);
1291	2	0	0	0	0	0	0	1	1	0	0	0	0	0	0	0	0	0	0	0	Bacteria(100);"Proteobacteria"(100);Gammaproteobacteria(100);"Enterobacteriales"(100);Enterobacteriaceae(100);Arsenophonus(100);
1292	2	0	0	0	0	0	0	1	0	0	0	0	0	0	0	0	0	0	0	1	Bacteria(100);"Proteobacteria"(100);Gammaproteobacteria(100);"Enterobacteriales"(100);Enterobacteriaceae(100);Arsenophonus(100);
1293	2	0	0	0	0	0	0	2	0	0	0	0	0	0	0	0	0	0	0	0	Bacteria(100);"Proteobacteria"(100);Gammaproteobacteria(100);"Enterobacteriales"(100);Enterobacteriaceae(100);Arsenophonus(100);
1294	2	0	0	0	0	0	0	0	0	0	0	0	0	0	0	2	0	0	0	0	Bacteria(100);unclassified(100);unclassified(100);unclassified(100);unclassified(100);unclassified(100);
1295	2	0	1	0	0	0	0	0	0	1	0	0	0	0	0	0	0	0	0	0	Bacteria(100);unclassified(100);unclassified(100);unclassified(100);unclassified(100);unclassified(100);
1296	2	1	1	0	0	0	0	0	0	0	0	0	0	0	0	0	0	0	0	0	Bacteria(100);unclassified(100);unclassified(100);unclassified(100);unclassified(100);unclassified(100);
1297	2	0	0	0	0	0	2	0	0	0	0	0	0	0	0	0	0	0	0	0	Bacteria(100);"Actinobacteria"(100);Actinobacteria(100);Bifidobacteriales(100);Bifidobacteriaceae(100);Bifidobacterium(100);
1298	2	0	0	0	0	0	0	0	0	1	0	0	0	0	0	1	0	0	0	0	Bacteria(100);unclassified(100);unclassified(100);unclassified(100);unclassified(100);unclassified(100);
1299	2	0	1	0	0	0	0	0	0	1	0	0	0	0	0	0	0	0	0	0	Bacteria(100);unclassified(100);unclassified(100);unclassified(100);unclassified(100);unclassified(100);
1300	2	0	0	0	0	0	0	2	0	0	0	0	0	0	0	0	0	0	0	0	Bacteria(100);"Proteobacteria"(100);Gammaproteobacteria(100);"Enterobacteriales"(100);Enterobacteriaceae(100);Arsenophonus(100);
1301	2	0	0	0	0	0	0	0	2	0	0	0	0	0	0	0	0	0	0	0	Bacteria(100);"Firmicutes"(100);"Bacilli"(100);Bacillales(100);"Staphylococcaceae"(100);Staphylococcus(100);
1302	2	0	0	0	0	0	0	2	0	0	0	0	0	0	0	0	0	0	0	0	Bacteria(100);"Proteobacteria"(100);Gammaproteobacteria(100);"Enterobacteriales"(100);Enterobacteriaceae(100);Arsenophonus(100);
1303	2	0	0	0	0	0	0	0	0	0	0	0	0	0	0	0	0	2	0	0	Bacteria(100);"Firmicutes"(100);"Bacilli"(100);Bacillales(100);Bacillaceae(100);
1304	2	0	1	0	0	0	0	0	0	1	0	0	0	0	0	0	0	0	0	0	Bacteria(100);unclassified(100);unclassified(100);unclassified(100);unclassified(100);unclassified(100);
1305	2	0	0	0	0	0	0	1	0	0	0	0	0	0	0	0	0	0	1	0	Bacteria(100);"Proteobacteria"(100);Gammaproteobacteria(100);"Enterobacteriales"(100);Enterobacteriaceae(100);Arsenophonus(100);
1306	2	0	0	0	0	0	0	0	0	0	0	0	0	0	0	0	0	0	1	1	Bacteria(100);"Proteobacteria"(100);Gammaproteobacteria(100);"Enterobacteriales"(100);Enterobacteriaceae(100);Arsenophonus(100);
1307	2	0	1	0	0	1	0	0	0	0	0	0	0	0	0	0	0	0	0	0	Bacteria(100);unclassified(100);unclassified(100);unclassified(100);unclassified(100);unclassified(100);
1308	2	0	0	0	0	0	0	0	2	0	0	0	0	0	0	0	0	0	0	0	Bacteria(100);"Firmicutes"(100);"Bacilli"(100);Bacillales(100);
1309	2	0	1	0	0	0	0	0	0	1	0	0	0	0	0	0	0	0	0	0	Bacteria(100);
1310	2	0	1	0	0	1	0	0	0	0	0	0	0	0	0	0	0	0	0	0	Bacteria(100);unclassified(100);unclassified(100);unclassified(100);unclassified(100);unclassified(100);
1311	2	0	0	0	0	0	0	0	1	0	0	0	0	0	0	0	1	0	0	0	Bacteria(100);"Proteobacteria"(100);Gammaproteobacteria(100);"Enterobacteriales"(100);Enterobacteriaceae(100);unclassified(100);
1312	2	0	2	0	0	0	0	0	0	0	0	0	0	0	0	0	0	0	0	0	Bacteria(100);unclassified(100);unclassified(100);unclassified(100);unclassified(100);unclassified(100);
1313	2	0	0	0	0	0	0	0	0	0	0	0	0	0	0	0	0	2	0	0	Bacteria(100);"Proteobacteria"(100);Alphaproteobacteria(100);Rhizobiales(100);Methylobacteriaceae(100);Methylobacterium(100);
1314	2	0	0	0	0	1	0	0	0	0	0	0	0	0	1	0	0	0	0	0	Bacteria(100);"Proteobacteria"(100);Alphaproteobacteria(100);Rhizobiales(100);
1315	2	1	1	0	0	0	0	0	0	0	0	0	0	0	0	0	0	0	0	0	Bacteria(100);unclassified(100);unclassified(100);unclassified(100);unclassified(100);unclassified(100);
1316	2	1	0	0	0	0	0	0	1	0	0	0	0	0	0	0	0	0	0	0	Bacteria(100);"Proteobacteria"(100);Alphaproteobacteria(100);Rhizobiales(100);Methylobacteriaceae(100);Methylobacterium(100);
1317	2	0	0	0	0	0	0	1	0	0	0	1	0	0	0	0	0	0	0	0	Bacteria(100);unclassified(100);unclassified(100);unclassified(100);unclassified(100);unclassified(100);
1318	2	0	0	0	0	0	0	1	0	0	0	0	0	0	0	0	0	1	0	0	Bacteria(100);"Proteobacteria"(100);Gammaproteobacteria(100);"Enterobacteriales"(100);Enterobacteriaceae(100);Arsenophonus(100);
1319	2	2	0	0	0	0	0	0	0	0	0	0	0	0	0	0	0	0	0	0	Bacteria(100);"Proteobacteria"(100);Alphaproteobacteria(100);Sphingomonadales(100);unclassified(100);unclassified(100);
1320	2	0	2	0	0	0	0	0	0	0	0	0	0	0	0	0	0	0	0	0	Bacteria(100);unclassified(100);unclassified(100);unclassified(100);unclassified(100);unclassified(100);
1321	2	0	0	0	0	0	0	0	0	0	1	0	0	0	0	0	0	0	1	0	Bacteria(100);"Proteobacteria"(100);Gammaproteobacteria(100);"Enterobacteriales"(100);Enterobacteriaceae(100);Arsenophonus(100);
1322	2	2	0	0	0	0	0	0	0	0	0	0	0	0	0	0	0	0	0	0	Bacteria(100);unclassified(100);unclassified(100);unclassified(100);unclassified(100);unclassified(100);
1323	2	0	0	0	0	0	2	0	0	0	0	0	0	0	0	0	0	0	0	0	Bacteria(100);"Actinobacteria"(100);Actinobacteria(100);Bifidobacteriales(100);Bifidobacteriaceae(100);unclassified(100);
1324	2	0	0	0	0	0	0	2	0	0	0	0	0	0	0	0	0	0	0	0	Bacteria(100);"Proteobacteria"(100);Gammaproteobacteria(100);"Enterobacteriales"(100);Enterobacteriaceae(100);Arsenophonus(100);
1325	2	2	0	0	0	0	0	0	0	0	0	0	0	0	0	0	0	0	0	0	Bacteria(100);"Actinobacteria"(100);Actinobacteria(100);Coriobacteriales(100);Coriobacteriaceae(100);Asaccharobacter(100);
1326	2	2	0	0	0	0	0	0	0	0	0	0	0	0	0	0	0	0	0	0	Bacteria(100);unclassified(100);unclassified(100);unclassified(100);unclassified(100);unclassified(100);
1327	2	0	2	0	0	0	0	0	0	0	0	0	0	0	0	0	0	0	0	0	Bacteria(100);unclassified(100);unclassified(100);unclassified(100);unclassified(100);unclassified(100);
1328	2	1	1	0	0	0	0	0	0	0	0	0	0	0	0	0	0	0	0	0	Bacteria(100);unclassified(100);unclassified(100);unclassified(100);unclassified(100);unclassified(100);
1329	2	1	0	0	0	0	1	0	0	0	0	0	0	0	0	0	0	0	0	0	Bacteria(100);unclassified(100);unclassified(100);unclassified(100);unclassified(100);unclassified(100);
1330	2	0	0	0	0	0	0	1	1	0	0	0	0	0	0	0	0	0	0	0	Bacteria(100);"Firmicutes"(100);"Bacilli"(100);"Lactobacillales"(100);Streptococcaceae(100);Streptococcus(100);
1331	2	0	0	0	0	0	0	0	0	0	0	0	0	0	0	2	0	0	0	0	Bacteria(100);unclassified(100);unclassified(100);unclassified(100);unclassified(100);unclassified(100);
1332	2	0	0	0	0	0	0	0	0	0	0	0	0	0	0	0	0	0	0	2	Bacteria(100);"Proteobacteria"(100);Gammaproteobacteria(100);"Enterobacteriales"(100);Enterobacteriaceae(100);Arsenophonus(100);
1333	2	0	0	0	0	0	0	0	2	0	0	0	0	0	0	0	0	0	0	0	Bacteria(100);"Firmicutes"(100);"Bacilli"(100);"Lactobacillales"(100);
1334	2	0	0	0	0	0	0	0	0	0	0	0	0	0	0	2	0	0	0	0	Bacteria(100);"Proteobacteria"(100);Alphaproteobacteria(100);Rhodobacterales(100);Rhodobacteraceae(100);unclassified(100);
1335	2	0	0	0	0	0	0	0	0	0	0	0	0	0	0	2	0	0	0	0	Bacteria(100);unclassified(100);unclassified(100);unclassified(100);unclassified(100);unclassified(100);
1336	2	0	0	0	0	0	1	0	0	0	0	1	0	0	0	0	0	0	0	0	Bacteria(100);unclassified(100);unclassified(100);unclassified(100);unclassified(100);unclassified(100);
1337	2	0	2	0	0	0	0	0	0	0	0	0	0	0	0	0	0	0	0	0	Bacteria(100);unclassified(100);unclassified(100);unclassified(100);unclassified(100);unclassified(100);
1338	2	0	2	0	0	0	0	0	0	0	0	0	0	0	0	0	0	0	0	0	Bacteria(100);unclassified(100);unclassified(100);unclassified(100);unclassified(100);unclassified(100);
1339	2	0	0	0	0	0	0	0	0	0	0	1	0	0	0	1	0	0	0	0	Bacteria(100);unclassified(100);unclassified(100);unclassified(100);unclassified(100);unclassified(100);
1340	2	0	2	0	0	0	0	0	0	0	0	0	0	0	0	0	0	0	0	0	Bacteria(100);unclassified(100);unclassified(100);unclassified(100);unclassified(100);unclassified(100);
1341	2	0	1	0	0	0	0	0	0	1	0	0	0	0	0	0	0	0	0	0	Bacteria(100);
1342	2	1	1	0	0	0	0	0	0	0	0	0	0	0	0	0	0	0	0	0	Bacteria(100);unclassified(100);unclassified(100);unclassified(100);unclassified(100);unclassified(100);
1343	2	0	0	0	0	0	0	1	1	0	0	0	0	0	0	0	0	0	0	0	Bacteria(100);"Firmicutes"(100);"Bacilli"(100);"Lactobacillales"(100);Streptococcaceae(100);Streptococcus(100);
1344	2	0	0	0	0	0	0	0	0	0	0	0	0	0	0	2	0	0	0	0	Bacteria(100);unclassified(100);unclassified(100);unclassified(100);unclassified(100);unclassified(100);
1345	2	2	0	0	0	0	0	0	0	0	0	0	0	0	0	0	0	0	0	0	Bacteria(100);unclassified(100);unclassified(100);unclassified(100);unclassified(100);unclassified(100);
1346	2	1	0	0	0	0	0	0	0	1	0	0	0	0	0	0	0	0	0	0	Bacteria(100);unclassified(100);unclassified(100);unclassified(100);unclassified(100);unclassified(100);
1347	2	0	0	0	1	0	0	0	0	1	0	0	0	0	0	0	0	0	0	0	Bacteria(100);unclassified(100);unclassified(100);unclassified(100);unclassified(100);unclassified(100);
1348	2	0	2	0	0	0	0	0	0	0	0	0	0	0	0	0	0	0	0	0	Bacteria(100);unclassified(100);unclassified(100);unclassified(100);unclassified(100);unclassified(100);
1349	2	2	0	0	0	0	0	0	0	0	0	0	0	0	0	0	0	0	0	0	Bacteria(100);"Verrucomicrobia"(100);Verrucomicrobiae(100);Verrucomicrobiales(100);Verrucomicrobiaceae(100);Akkermansia(100);
1350	2	1	1	0	0	0	0	0	0	0	0	0	0	0	0	0	0	0	0	0	Bacteria(100);unclassified(100);unclassified(100);unclassified(100);unclassified(100);unclassified(100);
1351	2	2	0	0	0	0	0	0	0	0	0	0	0	0	0	0	0	0	0	0	Bacteria(100);unclassified(100);unclassified(100);unclassified(100);unclassified(100);unclassified(100);
1352	2	2	0	0	0	0	0	0	0	0	0	0	0	0	0	0	0	0	0	0	Bacteria(100);unclassified(100);unclassified(100);unclassified(100);unclassified(100);unclassified(100);
1353	2	0	0	0	0	0	0	0	0	0	1	0	0	0	0	0	0	0	1	0	Bacteria(100);"Proteobacteria"(100);unclassified(100);unclassified(100);unclassified(100);unclassified(100);
1354	2	0	0	0	0	0	0	0	0	1	1	0	0	0	0	0	0	0	0	0	Bacteria(100);"Proteobacteria"(100);Alphaproteobacteria(100);Rhodobacterales(100);Rhodobacteraceae(100);unclassified(100);
1355	2	1	0	0	0	0	0	1	0	0	0	0	0	0	0	0	0	0	0	0	Bacteria(100);
1356	2	1	1	0	0	0	0	0	0	0	0	0	0	0	0	0	0	0	0	0	Bacteria(100);unclassified(100);unclassified(100);unclassified(100);unclassified(100);unclassified(100);
1357	2	0	1	0	0	0	0	0	0	0	0	0	0	0	0	1	0	0	0	0	Bacteria(100);unclassified(100);unclassified(100);unclassified(100);unclassified(100);unclassified(100);
1358	2	0	2	0	0	0	0	0	0	0	0	0	0	0	0	0	0	0	0	0	Bacteria(100);"Proteobacteria"(100);Alphaproteobacteria(100);Rhodobacterales(100);Rhodobacteraceae(100);unclassified(100);
1359	2	1	1	0	0	0	0	0	0	0	0	0	0	0	0	0	0	0	0	0	Bacteria(100);unclassified(100);unclassified(100);unclassified(100);unclassified(100);unclassified(100);
1360	2	1	1	0	0	0	0	0	0	0	0	0	0	0	0	0	0	0	0	0	Bacteria(100);unclassified(100);unclassified(100);unclassified(100);unclassified(100);unclassified(100);
1361	2	0	1	0	0	1	0	0	0	0	0	0	0	0	0	0	0	0	0	0	Bacteria(100);unclassified(100);unclassified(100);unclassified(100);unclassified(100);unclassified(100);
1362	2	1	0	0	0	0	0	0	0	0	0	1	0	0	0	0	0	0	0	0	Bacteria(100);unclassified(100);unclassified(100);unclassified(100);unclassified(100);unclassified(100);
1363	2	0	0	0	0	0	0	0	0	0	2	0	0	0	0	0	0	0	0	0	Bacteria(100);
1364	2	0	2	0	0	0	0	0	0	0	0	0	0	0	0	0	0	0	0	0	Bacteria(100);unclassified(100);unclassified(100);unclassified(100);unclassified(100);unclassified(100);
1365	2	0	0	1	0	0	0	0	0	1	0	0	0	0	0	0	0	0	0	0	Bacteria(100);unclassified(100);unclassified(100);unclassified(100);unclassified(100);unclassified(100);
1366	2	0	2	0	0	0	0	0	0	0	0	0	0	0	0	0	0	0	0	0	Bacteria(100);unclassified(100);unclassified(100);unclassified(100);unclassified(100);unclassified(100);
1367	2	0	0	0	2	0	0	0	0	0	0	0	0	0	0	0	0	0	0	0	Bacteria(100);"Firmicutes"(100);"Clostridia"(100);Clostridiales(100);"Ruminococcaceae"(100);unclassified(100);
1368	2	0	0	0	0	0	0	0	0	0	0	0	0	0	2	0	0	0	0	0	Bacteria(100);"Proteobacteria"(100);Gammaproteobacteria(100);unclassified(100);unclassified(100);unclassified(100);
1369	2	0	0	0	0	0	0	0	0	0	0	0	0	1	0	1	0	0	0	0	Bacteria(100);unclassified(100);unclassified(100);unclassified(100);unclassified(100);unclassified(100);
1370	2	0	0	0	0	0	0	0	0	0	2	0	0	0	0	0	0	0	0	0	Bacteria(100);
1371	2	0	0	0	0	0	0	0	2	0	0	0	0	0	0	0	0	0	0	0	Bacteria(100);"Proteobacteria"(100);Gammaproteobacteria(100);Pasteurellales(100);Pasteurellaceae(100);Actinobacillus(100);
1372	2	1	0	0	0	0	0	0	1	0	0	0	0	0	0	0	0	0	0	0	Bacteria(100);"Firmicutes"(100);"Bacilli"(100);Bacillales(100);"Staphylococcaceae"(100);Staphylococcus(100);
1373	2	0	0	0	0	0	0	0	0	0	0	0	0	0	0	0	0	2	0	0	Bacteria(100);"Proteobacteria"(100);Gammaproteobacteria(100);"Enterobacteriales"(100);Enterobacteriaceae(100);unclassified(100);
1374	2	1	0	0	0	0	0	0	0	1	0	0	0	0	0	0	0	0	0	0	Bacteria(100);unclassified(100);unclassified(100);unclassified(100);unclassified(100);unclassified(100);
1375	2	0	0	0	0	0	0	0	0	0	0	0	0	1	0	1	0	0	0	0	Bacteria(100);unclassified(100);unclassified(100);unclassified(100);unclassified(100);unclassified(100);
1376	2	0	0	0	0	0	0	1	1	0	0	0	0	0	0	0	0	0	0	0	Bacteria(100);
1377	2	0	0	0	0	0	0	0	0	0	0	0	1	0	1	0	0	0	0	0	Bacteria(100);unclassified(100);unclassified(100);unclassified(100);unclassified(100);unclassified(100);
1378	2	0	0	0	0	0	0	0	0	0	0	0	0	0	0	0	0	2	0	0	Bacteria(100);"Proteobacteria"(100);Gammaproteobacteria(100);"Enterobacteriales"(100);Enterobacteriaceae(100);unclassified(100);
1379	2	0	0	0	0	0	0	0	0	0	0	0	0	0	0	2	0	0	0	0	Bacteria(100);unclassified(100);unclassified(100);unclassified(100);unclassified(100);unclassified(100);
1380	2	0	0	0	0	0	0	0	0	0	0	1	0	0	0	1	0	0	0	0	Bacteria(100);unclassified(100);unclassified(100);unclassified(100);unclassified(100);unclassified(100);
1381	2	0	0	0	0	0	0	0	1	0	0	0	0	0	0	0	0	0	0	1	Bacteria(100);"Proteobacteria"(100);Alphaproteobacteria(100);Rhodospirillales(100);Acetobacteraceae(100);unclassified(100);
1382	2	0	0	0	0	0	0	1	1	0	0	0	0	0	0	0	0	0	0	0	Bacteria(100);"Proteobacteria"(100);Gammaproteobacteria(100);"Enterobacteriales"(100);Enterobacteriaceae(100);
1383	2	1	0	0	0	0	0	1	0	0	0	0	0	0	0	0	0	0	0	0	Bacteria(100);
1384	2	0	2	0	0	0	0	0	0	0	0	0	0	0	0	0	0	0	0	0	Bacteria(100);"Proteobacteria"(100);unclassified(100);unclassified(100);unclassified(100);unclassified(100);
1385	2	0	0	0	0	0	0	0	2	0	0	0	0	0	0	0	0	0	0	0	Bacteria(100);"Proteobacteria"(100);Gammaproteobacteria(100);"Enterobacteriales"(100);Enterobacteriaceae(100);unclassified(100);
1386	2	1	1	0	0	0	0	0	0	0	0	0	0	0	0	0	0	0	0	0	Bacteria(100);unclassified(100);unclassified(100);unclassified(100);unclassified(100);unclassified(100);
1387	2	2	0	0	0	0	0	0	0	0	0	0	0	0	0	0	0	0	0	0	Bacteria(100);
1388	2	1	1	0	0	0	0	0	0	0	0	0	0	0	0	0	0	0	0	0	Bacteria(100);unclassified(100);unclassified(100);unclassified(100);unclassified(100);unclassified(100);
1389	2	0	0	0	0	0	0	0	0	0	0	0	0	0	0	1	0	1	0	0	Bacteria(100);"Proteobacteria"(100);Gammaproteobacteria(100);"Enterobacteriales"(100);Enterobacteriaceae(100);unclassified(100);
1390	2	0	0	0	0	0	0	0	0	0	0	0	0	0	0	0	1	1	0	0	Bacteria(100);"Proteobacteria"(100);Gammaproteobacteria(100);"Enterobacteriales"(100);Enterobacteriaceae(100);unclassified(100);
1391	2	1	0	0	0	0	1	0	0	0	0	0	0	0	0	0	0	0	0	0	Bacteria(100);unclassified(100);unclassified(100);unclassified(100);unclassified(100);unclassified(100);
1392	2	0	0	0	0	0	0	0	0	0	0	0	1	0	0	0	0	1	0	0	Bacteria(100);"Proteobacteria"(100);Gammaproteobacteria(100);"Enterobacteriales"(100);Enterobacteriaceae(100);unclassified(100);
1393	2	0	1	0	0	0	1	0	0	0	0	0	0	0	0	0	0	0	0	0	Bacteria(100);unclassified(100);unclassified(100);unclassified(100);unclassified(100);unclassified(100);
1394	2	1	1	0	0	0	0	0	0	0	0	0	0	0	0	0	0	0	0	0	Bacteria(100);unclassified(100);unclassified(100);unclassified(100);unclassified(100);unclassified(100);
1395	2	0	0	0	0	0	0	0	0	0	0	0	1	0	0	1	0	0	0	0	Bacteria(100);"Proteobacteria"(100);Gammaproteobacteria(100);"Enterobacteriales"(100);Enterobacteriaceae(100);unclassified(100);
1396	2	0	1	0	0	0	0	0	0	0	1	0	0	0	0	0	0	0	0	0	Bacteria(100);unclassified(100);unclassified(100);unclassified(100);unclassified(100);unclassified(100);
1397	2	2	0	0	0	0	0	0	0	0	0	0	0	0	0	0	0	0	0	0	Bacteria(100);unclassified(100);unclassified(100);unclassified(100);unclassified(100);unclassified(100);
1398	2	1	1	0	0	0	0	0	0	0	0	0	0	0	0	0	0	0	0	0	Bacteria(100);unclassified(100);unclassified(100);unclassified(100);unclassified(100);unclassified(100);
1399	2	0	0	0	0	0	0	1	0	0	0	0	0	0	0	0	0	0	0	1	Bacteria(100);"Proteobacteria"(100);Gammaproteobacteria(100);"Enterobacteriales"(100);Enterobacteriaceae(100);Arsenophonus(100);
1400	2	0	0	0	0	0	0	0	0	0	0	0	0	0	0	0	0	0	0	2	Bacteria(100);"Proteobacteria"(100);Gammaproteobacteria(100);"Enterobacteriales"(100);Enterobacteriaceae(100);unclassified(100);
1401	2	2	0	0	0	0	0	0	0	0	0	0	0	0	0	0	0	0	0	0	Bacteria(100);unclassified(100);unclassified(100);unclassified(100);unclassified(100);unclassified(100);
1402	2	1	1	0	0	0	0	0	0	0	0	0	0	0	0	0	0	0	0	0	Bacteria(100);unclassified(100);unclassified(100);unclassified(100);unclassified(100);unclassified(100);
1403	2	0	1	0	0	0	0	0	0	0	0	0	0	0	0	1	0	0	0	0	Bacteria(100);unclassified(100);unclassified(100);unclassified(100);unclassified(100);unclassified(100);
1404	2	0	1	0	0	0	0	0	0	1	0	0	0	0	0	0	0	0	0	0	Bacteria(100);unclassified(100);unclassified(100);unclassified(100);unclassified(100);unclassified(100);
1405	2	0	0	0	0	0	0	0	1	0	0	0	0	0	0	0	0	0	0	1	Bacteria(100);"Proteobacteria"(100);Gammaproteobacteria(100);"Enterobacteriales"(100);Enterobacteriaceae(100);Arsenophonus(100);
1406	2	0	0	0	0	0	2	0	0	0	0	0	0	0	0	0	0	0	0	0	Bacteria(100);"Firmicutes"(100);"Clostridia"(100);Clostridiales(100);"Ruminococcaceae"(100);Faecalibacterium(100);
1407	2	0	0	1	0	0	0	0	1	0	0	0	0	0	0	0	0	0	0	0	no_consensus;
1408	2	0	0	0	2	0	0	0	0	0	0	0	0	0	0	0	0	0	0	0	Bacteria(100);unclassified(100);unclassified(100);unclassified(100);unclassified(100);unclassified(100);
1409	2	0	0	0	0	0	2	0	0	0	0	0	0	0	0	0	0	0	0	0	no_consensus;
1410	2	0	2	0	0	0	0	0	0	0	0	0	0	0	0	0	0	0	0	0	Bacteria(100);unclassified(100);unclassified(100);unclassified(100);unclassified(100);unclassified(100);
1411	2	0	0	0	0	0	0	0	0	0	2	0	0	0	0	0	0	0	0	0	no_consensus;
1412	2	0	0	0	0	0	0	0	0	0	0	0	0	0	0	0	0	1	0	1	Bacteria(100);"Proteobacteria"(100);Gammaproteobacteria(100);"Enterobacteriales"(100);Enterobacteriaceae(100);unclassified(100);
1413	2	0	0	0	0	0	0	0	0	0	0	0	0	0	0	0	0	0	1	1	no_consensus;
1414	2	0	0	0	0	0	0	2	0	0	0	0	0	0	0	0	0	0	0	0	no_consensus;
1415	2	0	0	0	0	0	0	0	0	0	0	2	0	0	0	0	0	0	0	0	no_consensus;
1416	2	0	0	0	0	0	0	0	0	0	0	0	2	0	0	0	0	0	0	0	no_consensus;
1417	2	0	0	0	0	1	1	0	0	0	0	0	0	0	0	0	0	0	0	0	Bacteria(100);"Proteobacteria"(100);Gammaproteobacteria(100);"Enterobacteriales"(100);Enterobacteriaceae(100);unclassified(100);
1418	2	0	0	0	0	0	0	0	0	0	0	2	0	0	0	0	0	0	0	0	no_consensus;
1419	2	0	0	0	0	0	0	0	0	0	0	0	1	0	0	1	0	0	0	0	no_consensus;
1420	2	0	0	1	1	0	0	0	0	0	0	0	0	0	0	0	0	0	0	0	Bacteria(100);unclassified(100);unclassified(100);unclassified(100);unclassified(100);unclassified(100);
1421	2	0	0	0	0	0	0	0	0	0	0	0	0	0	0	0	0	0	2	0	Bacteria(100);unclassified(100);unclassified(100);unclassified(100);unclassified(100);unclassified(100);
1422	2	0	0	0	0	2	0	0	0	0	0	0	0	0	0	0	0	0	0	0	no_consensus;
1423	2	0	0	0	0	0	0	0	2	0	0	0	0	0	0	0	0	0	0	0	Bacteria(100);"Proteobacteria"(100);unclassified(100);unclassified(100);unclassified(100);unclassified(100);
1424	2	0	1	0	0	0	0	0	0	0	0	0	0	0	0	0	0	1	0	0	no_consensus;
1425	2	0	0	0	2	0	0	0	0	0	0	0	0	0	0	0	0	0	0	0	Bacteria(100);"Proteobacteria"(100);unclassified(100);unclassified(100);unclassified(100);unclassified(100);
1426	2	0	0	0	0	2	0	0	0	0	0	0	0	0	0	0	0	0	0	0	no_consensus;
1427	2	0	0	0	0	1	0	0	0	0	1	0	0	0	0	0	0	0	0	0	Bacteria(100);
1428	2	0	0	0	1	0	0	0	1	0	0	0	0	0	0	0	0	0	0	0	Bacteria(100);"Proteobacteria"(100);
1429	2	0	0	0	0	0	0	0	2	0	0	0	0	0	0	0	0	0	0	0	Bacteria(100);"Proteobacteria"(100);Betaproteobacteria(100);Burkholderiales(100);Comamonadaceae(100);unclassified(100);
1430	2	0	0	0	1	0	0	0	0	0	0	1	0	0	0	0	0	0	0	0	no_consensus;
1431	2	1	1	0	0	0	0	0	0	0	0	0	0	0	0	0	0	0	0	0	Bacteria(100);unclassified(100);unclassified(100);unclassified(100);unclassified(100);unclassified(100);
1432	2	0	0	0	0	0	0	0	0	0	0	2	0	0	0	0	0	0	0	0	no_consensus;
1433	2	0	0	0	0	0	0	0	0	0	0	0	1	0	1	0	0	0	0	0	no_consensus;
1434	2	0	0	0	0	0	0	0	0	0	0	1	0	0	0	0	0	1	0	0	no_consensus;
1435	2	0	0	0	0	0	0	0	0	0	0	0	0	0	0	0	0	2	0	0	Bacteria(100);"Bacteroidetes"(100);"Bacteroidia"(100);"Bacteroidales"(100);"Porphyromonadaceae"(100);unclassified(100);
1436	2	0	0	0	0	0	0	0	0	0	0	0	0	0	0	0	0	0	1	1	Bacteria(100);unclassified(100);unclassified(100);unclassified(100);unclassified(100);unclassified(100);
1437	2	0	0	0	0	0	0	0	0	0	0	1	1	0	0	0	0	0	0	0	Bacteria(100);unclassified(100);unclassified(100);unclassified(100);unclassified(100);unclassified(100);
1438	2	0	0	0	0	0	0	0	0	0	0	2	0	0	0	0	0	0	0	0	Bacteria(100);unclassified(100);unclassified(100);unclassified(100);unclassified(100);unclassified(100);
1439	2	0	0	0	1	1	0	0	0	0	0	0	0	0	0	0	0	0	0	0	Bacteria(100);unclassified(100);unclassified(100);unclassified(100);unclassified(100);unclassified(100);
1440	2	0	0	0	0	0	0	0	0	0	0	0	0	0	1	1	0	0	0	0	Bacteria(100);unclassified(100);unclassified(100);unclassified(100);unclassified(100);unclassified(100);
1441	2	0	0	0	0	0	0	0	0	0	0	2	0	0	0	0	0	0	0	0	Bacteria(100);unclassified(100);unclassified(100);unclassified(100);unclassified(100);unclassified(100);
1442	2	0	0	0	0	0	0	0	0	0	0	0	0	0	0	0	0	0	0	2	Bacteria(100);unclassified(100);unclassified(100);unclassified(100);unclassified(100);unclassified(100);
1443	2	0	0	0	0	1	0	0	0	1	0	0	0	0	0	0	0	0	0	0	Bacteria(100);unclassified(100);unclassified(100);unclassified(100);unclassified(100);unclassified(100);
1444	2	0	0	0	0	0	0	0	2	0	0	0	0	0	0	0	0	0	0	0	Bacteria(100);unclassified(100);unclassified(100);unclassified(100);unclassified(100);unclassified(100);
1445	2	0	0	0	0	0	0	0	1	0	0	0	0	1	0	0	0	0	0	0	no_consensus;
1446	2	0	0	0	1	1	0	0	0	0	0	0	0	0	0	0	0	0	0	0	Bacteria(100);"Proteobacteria"(100);
1447	2	0	0	0	0	0	1	0	1	0	0	0	0	0	0	0	0	0	0	0	Bacteria(100);"Proteobacteria"(100);Gammaproteobacteria(100);"Enterobacteriales"(100);Enterobacteriaceae(100);unclassified(100);
1448	2	0	0	0	0	0	0	0	0	0	2	0	0	0	0	0	0	0	0	0	no_consensus;
1449	2	0	0	0	0	0	0	0	2	0	0	0	0	0	0	0	0	0	0	0	Bacteria(100);"Proteobacteria"(100);Gammaproteobacteria(100);"Enterobacteriales"(100);Enterobacteriaceae(100);unclassified(100);
1450	2	0	0	0	0	0	0	0	0	0	0	0	0	0	0	0	0	0	0	2	Bacteria(100);"Tenericutes"(100);Mollicutes(100);Entomoplasmatales(100);Spiroplasmataceae(100);Spiroplasma(100);
1451	2	0	1	0	0	0	0	0	0	1	0	0	0	0	0	0	0	0	0	0	Bacteria(100);unclassified(100);unclassified(100);unclassified(100);unclassified(100);unclassified(100);
1452	2	0	0	1	0	1	0	0	0	0	0	0	0	0	0	0	0	0	0	0	no_consensus;
1453	2	0	0	0	0	0	0	0	0	0	0	2	0	0	0	0	0	0	0	0	no_consensus;
1454	2	0	0	0	0	0	0	0	0	2	0	0	0	0	0	0	0	0	0	0	Bacteria(100);"Firmicutes"(100);"Clostridia"(100);Clostridiales(100);"Ruminococcaceae"(100);unclassified(100);
1455	2	0	0	0	0	0	0	1	0	0	0	0	0	0	0	0	0	0	0	1	no_consensus;
1456	2	0	0	0	0	0	0	0	1	0	0	0	0	0	0	0	0	1	0	0	Bacteria(100);"Proteobacteria"(100);Betaproteobacteria(100);Burkholderiales(100);Comamonadaceae(100);Delftia(100);
1457	2	0	1	0	0	0	0	0	0	0	0	0	0	0	0	0	0	1	0	0	no_consensus;
1458	2	0	0	0	0	0	0	0	0	0	0	1	1	0	0	0	0	0	0	0	no_consensus;
1459	2	0	0	0	0	0	0	0	0	2	0	0	0	0	0	0	0	0	0	0	Bacteria(100);"Bacteroidetes"(100);unclassified(100);unclassified(100);unclassified(100);unclassified(100);
1460	2	0	0	0	1	1	0	0	0	0	0	0	0	0	0	0	0	0	0	0	Bacteria(100);unclassified(100);unclassified(100);unclassified(100);unclassified(100);unclassified(100);
1461	2	0	0	0	1	1	0	0	0	0	0	0	0	0	0	0	0	0	0	0	Bacteria(100);unclassified(100);unclassified(100);unclassified(100);unclassified(100);unclassified(100);
1462	2	0	0	0	0	0	0	0	0	0	0	0	0	0	0	0	1	0	0	1	Bacteria(100);unclassified(100);unclassified(100);unclassified(100);unclassified(100);unclassified(100);
1463	2	0	0	0	0	0	0	0	0	0	0	1	1	0	0	0	0	0	0	0	Bacteria(100);unclassified(100);unclassified(100);unclassified(100);unclassified(100);unclassified(100);
1464	2	0	0	0	0	0	0	2	0	0	0	0	0	0	0	0	0	0	0	0	Bacteria(100);unclassified(100);unclassified(100);unclassified(100);unclassified(100);unclassified(100);
1465	2	0	0	0	0	0	0	2	0	0	0	0	0	0	0	0	0	0	0	0	Bacteria(100);unclassified(100);unclassified(100);unclassified(100);unclassified(100);unclassified(100);
1466	2	0	0	0	0	0	0	0	2	0	0	0	0	0	0	0	0	0	0	0	Bacteria(100);"Proteobacteria"(100);Betaproteobacteria(100);Burkholderiales(100);Burkholderiales_incertae_sedis(100);
1467	2	0	0	0	0	0	0	2	0	0	0	0	0	0	0	0	0	0	0	0	no_consensus;
1468	2	0	0	2	0	0	0	0	0	0	0	0	0	0	0	0	0	0	0	0	Bacteria(100);"Proteobacteria"(100);Betaproteobacteria(100);Burkholderiales(100);Comamonadaceae(100);Variovorax(100);
1469	2	0	0	0	0	0	2	0	0	0	0	0	0	0	0	0	0	0	0	0	no_consensus;
1470	2	0	0	0	2	0	0	0	0	0	0	0	0	0	0	0	0	0	0	0	Bacteria(100);"Proteobacteria"(100);Gammaproteobacteria(100);
1471	2	0	0	0	0	0	0	0	0	0	0	0	0	0	0	0	0	0	1	1	no_consensus;
1472	2	1	0	0	0	0	0	0	1	0	0	0	0	0	0	0	0	0	0	0	Bacteria(100);"Firmicutes"(100);"Bacilli"(100);Bacillales(100);unclassified(100);unclassified(100);
1473	2	0	0	0	1	1	0	0	0	0	0	0	0	0	0	0	0	0	0	0	Bacteria(100);"Proteobacteria"(100);unclassified(100);unclassified(100);unclassified(100);unclassified(100);
1474	2	0	0	0	0	0	2	0	0	0	0	0	0	0	0	0	0	0	0	0	no_consensus;
1475	2	0	0	0	0	0	0	0	0	0	0	1	1	0	0	0	0	0	0	0	Bacteria(100);unclassified(100);unclassified(100);unclassified(100);unclassified(100);unclassified(100);
1476	2	0	0	0	0	0	0	0	0	0	0	1	1	0	0	0	0	0	0	0	Bacteria(100);unclassified(100);unclassified(100);unclassified(100);unclassified(100);unclassified(100);
1477	2	0	0	0	0	0	0	0	0	0	0	0	0	0	0	0	1	0	0	1	no_consensus;
1478	2	0	0	0	0	0	2	0	0	0	0	0	0	0	0	0	0	0	0	0	Bacteria(100);"Firmicutes"(100);"Clostridia"(100);Clostridiales(100);Incertae_Sedis_XI(100);Anaerococcus(100);
1479	2	0	0	0	0	0	0	0	0	0	0	0	0	0	0	0	0	0	2	0	Bacteria(100);"Proteobacteria"(100);Gammaproteobacteria(100);"Enterobacteriales"(100);Enterobacteriaceae(100);Arsenophonus(100);
1480	2	0	0	0	0	0	0	0	0	0	0	0	0	0	0	0	0	0	2	0	no_consensus;
1481	2	0	0	0	0	0	0	0	0	0	0	0	0	0	0	0	2	0	0	0	no_consensus;
1482	2	0	0	0	0	0	2	0	0	0	0	0	0	0	0	0	0	0	0	0	Bacteria(100);"Proteobacteria"(100);
1483	2	0	0	0	0	0	0	0	0	0	0	0	0	1	0	1	0	0	0	0	Bacteria(100);unclassified(100);unclassified(100);unclassified(100);unclassified(100);unclassified(100);
1484	2	2	0	0	0	0	0	0	0	0	0	0	0	0	0	0	0	0	0	0	Bacteria(100);unclassified(100);unclassified(100);unclassified(100);unclassified(100);unclassified(100);
1485	2	0	1	0	0	0	0	0	0	0	0	0	0	0	0	1	0	0	0	0	no_consensus;
1486	2	0	0	0	0	1	1	0	0	0	0	0	0	0	0	0	0	0	0	0	Bacteria(100);"Proteobacteria"(100);Gammaproteobacteria(100);
1487	2	0	0	0	0	0	0	0	0	0	0	0	0	0	0	0	0	0	2	0	no_consensus;
1488	2	0	0	0	0	0	0	0	0	0	0	0	0	0	0	0	0	0	0	2	no_consensus;
1489	2	0	0	0	0	0	2	0	0	0	0	0	0	0	0	0	0	0	0	0	Bacteria(100);"Proteobacteria"(100);
1490	2	0	0	0	0	0	2	0	0	0	0	0	0	0	0	0	0	0	0	0	Bacteria(100);"Proteobacteria"(100);Gammaproteobacteria(100);"Enterobacteriales"(100);Enterobacteriaceae(100);unclassified(100);
1491	2	0	2	0	0	0	0	0	0	0	0	0	0	0	0	0	0	0	0	0	Bacteria(100);unclassified(100);unclassified(100);unclassified(100);unclassified(100);unclassified(100);
1492	2	0	1	0	0	0	0	0	0	1	0	0	0	0	0	0	0	0	0	0	Bacteria(100);unclassified(100);unclassified(100);unclassified(100);unclassified(100);unclassified(100);
1493	2	0	0	0	0	0	0	1	0	0	0	0	0	0	0	0	0	0	1	0	Bacteria(100);unclassified(100);unclassified(100);unclassified(100);unclassified(100);unclassified(100);
1494	2	0	0	0	0	0	0	0	0	0	0	2	0	0	0	0	0	0	0	0	Bacteria(100);unclassified(100);unclassified(100);unclassified(100);unclassified(100);unclassified(100);
1495	2	0	0	0	0	0	0	0	0	0	0	0	1	0	0	0	0	1	0	0	no_consensus;
1496	2	0	0	0	0	0	0	0	0	2	0	0	0	0	0	0	0	0	0	0	Bacteria(100);"Actinobacteria"(100);Actinobacteria(100);Actinomycetales(100);Microbacteriaceae(100);Leifsonia(100);
1497	2	0	0	0	0	0	0	1	0	0	0	0	0	0	0	0	0	0	0	1	no_consensus;
1498	2	1	0	0	0	0	0	0	1	0	0	0	0	0	0	0	0	0	0	0	Bacteria(100);"Proteobacteria"(100);Betaproteobacteria(100);Burkholderiales(100);Comamonadaceae(100);Delftia(100);
1499	2	0	0	0	0	0	0	0	0	0	2	0	0	0	0	0	0	0	0	0	Bacteria(100);"Proteobacteria"(100);Gammaproteobacteria(100);Legionellales(100);Coxiellaceae(100);Aquicella(100);
1500	2	0	0	0	0	0	0	0	0	0	0	0	0	0	0	0	0	2	0	0	no_consensus;
1501	2	0	0	0	0	0	0	0	0	0	0	2	0	0	0	0	0	0	0	0	no_consensus;
1502	2	0	0	0	0	0	0	1	0	0	0	0	0	0	0	0	0	0	0	1	no_consensus;
1503	2	0	0	0	0	0	0	0	0	0	0	2	0	0	0	0	0	0	0	0	Bacteria(100);"Proteobacteria"(100);Gammaproteobacteria(100);
1504	2	0	0	0	0	0	0	1	0	0	0	0	0	0	0	0	0	0	0	1	Bacteria(100);unclassified(100);unclassified(100);unclassified(100);unclassified(100);unclassified(100);
1505	2	0	0	0	2	0	0	0	0	0	0	0	0	0	0	0	0	0	0	0	Bacteria(100);unclassified(100);unclassified(100);unclassified(100);unclassified(100);unclassified(100);
1506	2	0	0	0	0	0	0	0	0	0	0	0	0	0	0	0	0	0	2	0	Bacteria(100);unclassified(100);unclassified(100);unclassified(100);unclassified(100);unclassified(100);
1507	2	0	0	0	0	0	0	0	0	0	0	2	0	0	0	0	0	0	0	0	Bacteria(100);unclassified(100);unclassified(100);unclassified(100);unclassified(100);unclassified(100);
1508	2	0	0	0	0	0	0	1	0	0	0	0	0	0	0	0	0	0	1	0	no_consensus;
1509	2	0	0	0	0	0	0	0	0	0	0	0	2	0	0	0	0	0	0	0	Bacteria(100);"Proteobacteria"(100);Gammaproteobacteria(100);
1510	2	0	0	2	0	0	0	0	0	0	0	0	0	0	0	0	0	0	0	0	no_consensus;
1511	2	0	0	0	0	0	0	0	0	0	0	1	0	1	0	0	0	0	0	0	no_consensus;
1512	2	0	0	0	0	0	0	0	0	0	0	1	1	0	0	0	0	0	0	0	no_consensus;
1513	2	0	0	0	0	0	0	0	0	0	0	0	0	0	0	0	0	0	2	0	no_consensus;
1514	2	0	0	0	2	0	0	0	0	0	0	0	0	0	0	0	0	0	0	0	Bacteria(100);"Proteobacteria"(100);Gammaproteobacteria(100);unclassified(100);unclassified(100);unclassified(100);
1515	2	0	0	0	0	0	0	2	0	0	0	0	0	0	0	0	0	0	0	0	no_consensus;
1516	2	0	0	0	0	0	0	1	0	0	0	0	0	0	0	0	0	0	0	1	no_consensus;
1517	2	0	0	0	0	0	0	1	0	0	0	0	0	0	0	0	0	0	1	0	no_consensus;
1518	2	0	2	0	0	0	0	0	0	0	0	0	0	0	0	0	0	0	0	0	no_consensus;
1519	2	0	0	0	0	0	0	0	0	0	0	0	2	0	0	0	0	0	0	0	no_consensus;
1520	2	0	0	0	0	0	0	0	0	0	0	0	0	0	0	1	1	0	0	0	no_consensus;
1521	2	0	0	0	0	0	0	0	0	0	0	2	0	0	0	0	0	0	0	0	Bacteria(100);"Proteobacteria"(100);Gammaproteobacteria(100);unclassified(100);unclassified(100);unclassified(100);
1522	2	0	1	0	0	0	0	0	0	0	0	0	0	0	0	0	0	1	0	0	Bacteria(100);unclassified(100);unclassified(100);unclassified(100);unclassified(100);unclassified(100);
1523	2	0	0	0	2	0	0	0	0	0	0	0	0	0	0	0	0	0	0	0	Bacteria(100);unclassified(100);unclassified(100);unclassified(100);unclassified(100);unclassified(100);
1524	2	0	0	0	2	0	0	0	0	0	0	0	0	0	0	0	0	0	0	0	Bacteria(100);unclassified(100);unclassified(100);unclassified(100);unclassified(100);unclassified(100);
1525	2	0	0	0	0	0	0	0	0	0	0	0	0	0	0	0	2	0	0	0	Bacteria(100);unclassified(100);unclassified(100);unclassified(100);unclassified(100);unclassified(100);
1526	2	0	1	0	0	0	0	0	0	0	0	0	0	0	1	0	0	0	0	0	Bacteria(100);unclassified(100);unclassified(100);unclassified(100);unclassified(100);unclassified(100);
1527	2	0	0	0	0	0	0	0	0	0	0	0	1	0	0	0	0	1	0	0	Bacteria(100);unclassified(100);unclassified(100);unclassified(100);unclassified(100);unclassified(100);
1528	2	0	0	0	0	0	0	0	0	1	1	0	0	0	0	0	0	0	0	0	Bacteria(100);unclassified(100);unclassified(100);unclassified(100);unclassified(100);unclassified(100);
1529	2	0	0	0	0	0	0	2	0	0	0	0	0	0	0	0	0	0	0	0	Bacteria(100);unclassified(100);unclassified(100);unclassified(100);unclassified(100);unclassified(100);
1530	2	0	0	0	0	0	0	0	0	0	0	2	0	0	0	0	0	0	0	0	Bacteria(100);unclassified(100);unclassified(100);unclassified(100);unclassified(100);unclassified(100);
1531	2	0	0	0	0	0	0	0	0	0	0	2	0	0	0	0	0	0	0	0	Bacteria(100);unclassified(100);unclassified(100);unclassified(100);unclassified(100);unclassified(100);
1532	2	0	0	0	0	0	0	0	0	1	0	0	0	0	0	1	0	0	0	0	Bacteria(100);unclassified(100);unclassified(100);unclassified(100);unclassified(100);unclassified(100);
1533	2	0	0	0	0	0	0	0	0	0	0	0	0	0	0	0	0	2	0	0	Bacteria(100);unclassified(100);unclassified(100);unclassified(100);unclassified(100);unclassified(100);
1534	2	0	0	0	0	0	0	0	0	0	0	2	0	0	0	0	0	0	0	0	Bacteria(100);unclassified(100);unclassified(100);unclassified(100);unclassified(100);unclassified(100);
1535	2	0	0	0	0	0	0	0	0	0	0	0	0	0	0	0	0	0	2	0	Bacteria(100);unclassified(100);unclassified(100);unclassified(100);unclassified(100);unclassified(100);
1536	2	0	1	0	0	0	0	0	0	0	1	0	0	0	0	0	0	0	0	0	Bacteria(100);unclassified(100);unclassified(100);unclassified(100);unclassified(100);unclassified(100);
1537	2	0	0	0	0	0	0	0	0	0	0	2	0	0	0	0	0	0	0	0	Bacteria(100);unclassified(100);unclassified(100);unclassified(100);unclassified(100);unclassified(100);
1538	2	0	0	0	0	0	0	0	0	0	0	1	0	0	0	0	0	1	0	0	Bacteria(100);unclassified(100);unclassified(100);unclassified(100);unclassified(100);unclassified(100);
1539	2	0	0	0	0	0	2	0	0	0	0	0	0	0	0	0	0	0	0	0	Bacteria(100);unclassified(100);unclassified(100);unclassified(100);unclassified(100);unclassified(100);
1540	2	0	0	0	0	0	0	0	0	0	0	1	0	0	0	1	0	0	0	0	Bacteria(100);unclassified(100);unclassified(100);unclassified(100);unclassified(100);unclassified(100);
1541	2	0	0	0	0	0	0	1	0	0	0	0	0	0	0	0	0	0	1	0	Bacteria(100);unclassified(100);unclassified(100);unclassified(100);unclassified(100);unclassified(100);
1542	2	0	0	0	0	0	0	0	0	0	0	0	0	0	0	0	0	0	2	0	Bacteria(100);unclassified(100);unclassified(100);unclassified(100);unclassified(100);unclassified(100);
1543	2	0	0	0	1	1	0	0	0	0	0	0	0	0	0	0	0	0	0	0	Bacteria(100);unclassified(100);unclassified(100);unclassified(100);unclassified(100);unclassified(100);
1544	2	0	0	0	0	0	0	0	2	0	0	0	0	0	0	0	0	0	0	0	Bacteria(100);unclassified(100);unclassified(100);unclassified(100);unclassified(100);unclassified(100);
1545	2	0	0	0	0	0	0	0	0	0	0	0	0	0	0	0	0	0	0	2	no_consensus;
1546	2	0	0	0	0	0	0	0	0	0	0	0	0	2	0	0	0	0	0	0	no_consensus;
1547	2	0	0	0	0	0	0	0	0	0	0	1	0	1	0	0	0	0	0	0	no_consensus;
1548	2	0	0	0	0	0	0	0	0	0	2	0	0	0	0	0	0	0	0	0	no_consensus;
1549	2	0	0	0	0	0	0	0	0	0	0	2	0	0	0	0	0	0	0	0	no_consensus;
1550	2	0	0	0	1	1	0	0	0	0	0	0	0	0	0	0	0	0	0	0	Bacteria(100);"Proteobacteria"(100);
1551	2	0	0	0	0	0	0	0	0	0	0	1	1	0	0	0	0	0	0	0	no_consensus;
1552	2	0	0	0	0	0	2	0	0	0	0	0	0	0	0	0	0	0	0	0	Bacteria(100);unclassified(100);unclassified(100);unclassified(100);unclassified(100);unclassified(100);
1553	2	0	0	0	0	0	0	2	0	0	0	0	0	0	0	0	0	0	0	0	Bacteria(100);unclassified(100);unclassified(100);unclassified(100);unclassified(100);unclassified(100);
1554	2	0	0	0	0	0	0	0	0	0	0	0	0	0	0	0	0	0	2	0	Bacteria(100);unclassified(100);unclassified(100);unclassified(100);unclassified(100);unclassified(100);
1555	2	0	0	0	0	0	0	0	0	0	0	0	2	0	0	0	0	0	0	0	no_consensus;
1556	2	2	0	0	0	0	0	0	0	0	0	0	0	0	0	0	0	0	0	0	Bacteria(100);"Proteobacteria"(100);Alphaproteobacteria(100);Rhizobiales(100);unclassified(100);unclassified(100);
1557	2	0	0	0	0	0	0	0	0	0	0	1	0	0	0	0	0	1	0	0	no_consensus;
1558	2	1	0	0	0	0	0	0	0	1	0	0	0	0	0	0	0	0	0	0	Bacteria(100);unclassified(100);unclassified(100);unclassified(100);unclassified(100);unclassified(100);
1559	2	0	0	0	0	0	0	1	0	0	0	0	0	0	0	0	0	0	0	1	no_consensus;
1560	2	0	0	0	0	0	0	0	0	0	0	0	0	0	0	0	0	0	2	0	no_consensus;
1561	2	0	0	0	0	0	0	0	0	0	0	2	0	0	0	0	0	0	0	0	Bacteria(100);unclassified(100);unclassified(100);unclassified(100);unclassified(100);unclassified(100);
1562	2	0	0	0	0	0	0	0	0	0	0	2	0	0	0	0	0	0	0	0	no_consensus;
1563	2	0	0	0	1	1	0	0	0	0	0	0	0	0	0	0	0	0	0	0	Bacteria(100);"Proteobacteria"(100);Gammaproteobacteria(100);unclassified(100);unclassified(100);unclassified(100);
1564	2	0	0	0	1	0	0	0	0	1	0	0	0	0	0	0	0	0	0	0	no_consensus;
1565	2	0	0	0	0	0	0	0	0	0	0	0	0	0	0	0	0	0	0	2	no_consensus;
1566	2	0	0	0	0	0	0	2	0	0	0	0	0	0	0	0	0	0	0	0	Bacteria(100);unclassified(100);unclassified(100);unclassified(100);unclassified(100);unclassified(100);
1567	2	0	1	0	0	0	0	0	0	0	0	0	0	0	0	0	0	1	0	0	Bacteria(100);unclassified(100);unclassified(100);unclassified(100);unclassified(100);unclassified(100);
1568	2	0	0	0	0	0	0	1	0	0	0	0	0	0	0	0	0	1	0	0	Bacteria(100);unclassified(100);unclassified(100);unclassified(100);unclassified(100);unclassified(100);
1569	2	0	0	0	0	0	0	0	0	0	0	1	0	0	0	0	0	1	0	0	no_consensus;
1570	2	0	0	0	0	0	0	0	0	0	0	0	0	0	0	0	0	0	2	0	no_consensus;
1571	2	0	0	0	0	0	0	0	0	0	0	0	2	0	0	0	0	0	0	0	Bacteria(100);"Proteobacteria"(100);Gammaproteobacteria(100);
1572	2	0	0	0	1	1	0	0	0	0	0	0	0	0	0	0	0	0	0	0	no_consensus;
1573	2	0	1	0	0	0	0	0	0	0	0	0	0	0	0	0	0	1	0	0	no_consensus;
1574	2	0	1	0	0	0	0	0	0	0	0	0	1	0	0	0	0	0	0	0	no_consensus;
1575	2	1	0	0	0	0	0	0	0	0	1	0	0	0	0	0	0	0	0	0	Bacteria(100);unclassified(100);unclassified(100);unclassified(100);unclassified(100);unclassified(100);
1576	2	0	0	0	0	0	0	0	0	0	0	2	0	0	0	0	0	0	0	0	Bacteria(100);unclassified(100);unclassified(100);unclassified(100);unclassified(100);unclassified(100);
1577	2	0	1	0	0	0	0	0	0	0	0	0	0	0	0	0	0	1	0	0	no_consensus;
1578	2	1	0	0	0	0	0	0	0	1	0	0	0	0	0	0	0	0	0	0	Bacteria(100);unclassified(100);unclassified(100);unclassified(100);unclassified(100);unclassified(100);
1579	2	0	0	0	0	0	0	0	0	0	0	2	0	0	0	0	0	0	0	0	no_consensus;
1580	2	0	0	0	0	0	0	0	0	0	0	0	2	0	0	0	0	0	0	0	no_consensus;
1581	2	0	0	0	0	0	0	0	0	0	0	2	0	0	0	0	0	0	0	0	no_consensus;
1582	2	0	0	0	0	0	0	2	0	0	0	0	0	0	0	0	0	0	0	0	no_consensus;
1583	2	0	0	0	0	0	0	0	2	0	0	0	0	0	0	0	0	0	0	0	Bacteria(100);"Proteobacteria"(100);Alphaproteobacteria(100);unclassified(100);unclassified(100);unclassified(100);
1584	2	0	0	0	1	1	0	0	0	0	0	0	0	0	0	0	0	0	0	0	Bacteria(100);"Proteobacteria"(100);Gammaproteobacteria(100);unclassified(100);unclassified(100);unclassified(100);
1585	2	0	0	0	0	0	0	0	0	0	0	2	0	0	0	0	0	0	0	0	no_consensus;
1586	2	0	0	0	0	0	0	0	0	0	0	0	1	0	0	0	0	1	0	0	Bacteria(100);unclassified(100);unclassified(100);unclassified(100);unclassified(100);unclassified(100);
1587	2	0	1	0	0	0	0	0	0	0	0	0	0	0	0	0	0	1	0	0	Bacteria(100);unclassified(100);unclassified(100);unclassified(100);unclassified(100);unclassified(100);
1588	2	0	0	0	0	0	0	0	0	0	0	2	0	0	0	0	0	0	0	0	Bacteria(100);unclassified(100);unclassified(100);unclassified(100);unclassified(100);unclassified(100);
1589	2	0	0	0	0	0	0	0	0	0	0	0	0	0	0	0	0	0	0	2	Bacteria(100);unclassified(100);unclassified(100);unclassified(100);unclassified(100);unclassified(100);
1590	2	0	0	0	0	0	0	0	0	0	0	2	0	0	0	0	0	0	0	0	Bacteria(100);unclassified(100);unclassified(100);unclassified(100);unclassified(100);unclassified(100);
1591	2	0	0	0	1	1	0	0	0	0	0	0	0	0	0	0	0	0	0	0	Bacteria(100);unclassified(100);unclassified(100);unclassified(100);unclassified(100);unclassified(100);
1592	2	0	0	0	0	0	0	2	0	0	0	0	0	0	0	0	0	0	0	0	Bacteria(100);unclassified(100);unclassified(100);unclassified(100);unclassified(100);unclassified(100);
1593	2	0	0	0	0	0	0	0	0	0	0	2	0	0	0	0	0	0	0	0	no_consensus;
1594	2	0	0	0	0	0	0	0	0	0	0	1	0	0	0	0	0	1	0	0	no_consensus;
1595	2	0	0	0	0	0	0	0	0	0	0	0	0	2	0	0	0	0	0	0	Bacteria(100);"Proteobacteria"(100);Gammaproteobacteria(100);unclassified(100);unclassified(100);unclassified(100);
1596	2	0	0	2	0	0	0	0	0	0	0	0	0	0	0	0	0	0	0	0	Bacteria(100);"Proteobacteria"(100);
1597	2	1	0	0	0	0	0	0	0	0	1	0	0	0	0	0	0	0	0	0	Bacteria(100);unclassified(100);unclassified(100);unclassified(100);unclassified(100);unclassified(100);
1598	2	0	0	0	0	0	0	0	0	0	0	0	0	0	0	0	0	0	2	0	Bacteria(100);unclassified(100);unclassified(100);unclassified(100);unclassified(100);unclassified(100);
1599	2	0	0	0	0	0	0	0	0	0	0	0	0	0	0	0	0	0	2	0	Bacteria(100);unclassified(100);unclassified(100);unclassified(100);unclassified(100);unclassified(100);
1600	2	0	0	1	1	0	0	0	0	0	0	0	0	0	0	0	0	0	0	0	Bacteria(100);"Proteobacteria"(100);unclassified(100);unclassified(100);unclassified(100);unclassified(100);
1601	2	0	0	1	0	0	0	0	1	0	0	0	0	0	0	0	0	0	0	0	Bacteria(100);"Proteobacteria"(100);unclassified(100);unclassified(100);unclassified(100);unclassified(100);
1602	2	1	0	0	0	0	0	0	0	0	0	0	1	0	0	0	0	0	0	0	Bacteria(100);unclassified(100);unclassified(100);unclassified(100);unclassified(100);unclassified(100);
1603	2	0	0	0	0	1	0	0	0	0	0	1	0	0	0	0	0	0	0	0	no_consensus;
1604	2	0	0	0	1	1	0	0	0	0	0	0	0	0	0	0	0	0	0	0	Bacteria(100);"Proteobacteria"(100);
1605	2	0	0	0	0	0	0	2	0	0	0	0	0	0	0	0	0	0	0	0	no_consensus;
1606	2	0	0	0	1	0	0	0	1	0	0	0	0	0	0	0	0	0	0	0	no_consensus;
1607	2	0	0	0	0	0	0	0	0	0	0	1	0	1	0	0	0	0	0	0	Bacteria(100);"Proteobacteria"(100);Gammaproteobacteria(100);
1608	2	0	0	0	0	0	0	0	0	0	2	0	0	0	0	0	0	0	0	0	Bacteria(100);"Proteobacteria"(100);unclassified(100);unclassified(100);unclassified(100);unclassified(100);
1609	2	0	1	0	0	0	0	0	0	0	0	0	0	0	0	0	1	0	0	0	no_consensus;
1610	2	0	1	0	0	0	0	0	0	1	0	0	0	0	0	0	0	0	0	0	Bacteria(100);unclassified(100);unclassified(100);unclassified(100);unclassified(100);unclassified(100);
1611	2	0	0	0	0	0	1	0	0	0	1	0	0	0	0	0	0	0	0	0	no_consensus;
1612	2	0	0	0	0	0	0	0	0	0	0	0	0	0	0	0	0	1	1	0	no_consensus;
1613	2	0	0	0	1	1	0	0	0	0	0	0	0	0	0	0	0	0	0	0	no_consensus;
1614	2	0	0	0	1	1	0	0	0	0	0	0	0	0	0	0	0	0	0	0	no_consensus;
1615	2	0	0	0	0	0	0	0	0	0	0	0	0	0	0	0	0	2	0	0	Bacteria(100);"Proteobacteria"(100);Gammaproteobacteria(100);Pseudomonadales(100);Pseudomonadaceae(100);unclassified(100);
1616	2	0	0	0	0	0	0	0	0	0	0	0	1	0	0	0	1	0	0	0	Bacteria(100);unclassified(100);unclassified(100);unclassified(100);unclassified(100);unclassified(100);
1617	2	0	1	0	0	0	0	0	0	0	0	0	0	0	0	1	0	0	0	0	Bacteria(100);
1618	2	0	0	0	0	0	0	0	0	0	0	2	0	0	0	0	0	0	0	0	no_consensus;
1619	2	0	0	0	0	0	0	0	0	0	0	2	0	0	0	0	0	0	0	0	Bacteria(100);"Proteobacteria"(100);Gammaproteobacteria(100);Pseudomonadales(100);Moraxellaceae(100);Acinetobacter(100);
1620	2	0	1	0	0	0	0	0	0	0	0	0	0	0	0	1	0	0	0	0	Bacteria(100);unclassified(100);unclassified(100);unclassified(100);unclassified(100);unclassified(100);
1621	2	0	0	0	0	1	0	0	0	0	0	1	0	0	0	0	0	0	0	0	no_consensus;
1622	2	0	0	0	0	0	0	0	0	0	0	0	0	0	2	0	0	0	0	0	Bacteria(100);"Proteobacteria"(100);Betaproteobacteria(100);Burkholderiales(100);Comamonadaceae(100);Comamonas(100);
1623	2	0	0	0	0	0	0	0	0	2	0	0	0	0	0	0	0	0	0	0	no_consensus;
1624	2	0	0	0	0	0	0	0	0	0	2	0	0	0	0	0	0	0	0	0	Bacteria(100);"Proteobacteria"(100);
1625	2	0	0	0	0	0	0	0	0	0	0	2	0	0	0	0	0	0	0	0	Bacteria(100);"Proteobacteria"(100);Alphaproteobacteria(100);Rhodospirillales(100);Acetobacteraceae(100);unclassified(100);
1626	2	0	0	0	0	0	0	0	0	0	0	0	0	0	0	0	2	0	0	0	no_consensus;
1627	2	0	0	0	0	0	0	0	0	0	0	2	0	0	0	0	0	0	0	0	no_consensus;
1628	2	0	0	0	0	0	0	0	0	0	0	0	0	0	0	0	0	2	0	0	Bacteria(100);"Proteobacteria"(100);Gammaproteobacteria(100);"Enterobacteriales"(100);Enterobacteriaceae(100);
1629	2	0	0	0	1	1	0	0	0	0	0	0	0	0	0	0	0	0	0	0	Bacteria(100);unclassified(100);unclassified(100);unclassified(100);unclassified(100);unclassified(100);
1630	2	0	0	0	0	0	0	0	0	0	0	2	0	0	0	0	0	0	0	0	Bacteria(100);unclassified(100);unclassified(100);unclassified(100);unclassified(100);unclassified(100);
1631	2	0	0	0	0	0	0	0	0	0	0	0	0	0	0	0	0	0	1	1	Bacteria(100);unclassified(100);unclassified(100);unclassified(100);unclassified(100);unclassified(100);
1632	2	0	0	0	0	0	0	0	1	0	0	0	0	0	0	0	0	1	0	0	Bacteria(100);unclassified(100);unclassified(100);unclassified(100);unclassified(100);unclassified(100);
1633	2	0	0	0	0	2	0	0	0	0	0	0	0	0	0	0	0	0	0	0	Bacteria(100);unclassified(100);unclassified(100);unclassified(100);unclassified(100);unclassified(100);
1634	2	0	0	0	0	1	0	0	0	0	0	0	0	0	0	0	0	1	0	0	Bacteria(100);"Proteobacteria"(100);
1635	2	0	0	0	0	0	0	0	0	0	0	2	0	0	0	0	0	0	0	0	no_consensus;
1636	2	0	0	0	0	0	0	0	0	0	0	2	0	0	0	0	0	0	0	0	no_consensus;
1637	2	1	1	0	0	0	0	0	0	0	0	0	0	0	0	0	0	0	0	0	Bacteria(100);unclassified(100);unclassified(100);unclassified(100);unclassified(100);unclassified(100);
1638	2	0	0	0	1	1	0	0	0	0	0	0	0	0	0	0	0	0	0	0	no_consensus;
1639	2	0	0	0	0	0	1	0	0	0	1	0	0	0	0	0	0	0	0	0	no_consensus;
1640	2	0	0	0	0	0	1	0	0	0	1	0	0	0	0	0	0	0	0	0	Bacteria(100);"Proteobacteria"(100);Betaproteobacteria(100);unclassified(100);unclassified(100);unclassified(100);
1641	2	0	0	0	0	0	0	0	0	0	0	0	0	0	0	0	0	2	0	0	no_consensus;
1642	2	0	0	0	1	1	0	0	0	0	0	0	0	0	0	0	0	0	0	0	Bacteria(100);"Proteobacteria"(100);
1643	2	0	0	0	0	0	0	0	0	0	0	2	0	0	0	0	0	0	0	0	Bacteria(100);"Proteobacteria"(100);Gammaproteobacteria(100);Pseudomonadales(100);Moraxellaceae(100);Acinetobacter(100);
1644	2	0	0	0	1	0	0	0	0	0	0	1	0	0	0	0	0	0	0	0	Bacteria(100);"Proteobacteria"(100);Gammaproteobacteria(100);
1645	2	1	1	0	0	0	0	0	0	0	0	0	0	0	0	0	0	0	0	0	Bacteria(100);unclassified(100);unclassified(100);unclassified(100);unclassified(100);unclassified(100);
1646	2	0	0	0	0	0	0	0	0	0	0	0	2	0	0	0	0	0	0	0	Bacteria(100);unclassified(100);unclassified(100);unclassified(100);unclassified(100);unclassified(100);
1647	2	0	0	0	0	0	0	2	0	0	0	0	0	0	0	0	0	0	0	0	Bacteria(100);unclassified(100);unclassified(100);unclassified(100);unclassified(100);unclassified(100);
1648	2	0	0	0	0	0	0	0	0	0	0	0	0	0	0	0	2	0	0	0	Bacteria(100);unclassified(100);unclassified(100);unclassified(100);unclassified(100);unclassified(100);
1649	2	0	1	0	0	0	0	0	0	1	0	0	0	0	0	0	0	0	0	0	Bacteria(100);unclassified(100);unclassified(100);unclassified(100);unclassified(100);unclassified(100);
1650	2	0	0	0	0	1	0	0	0	0	0	0	1	0	0	0	0	0	0	0	no_consensus;
1651	2	0	0	0	1	0	0	0	0	0	0	1	0	0	0	0	0	0	0	0	no_consensus;
1652	2	0	0	0	0	0	0	0	0	0	0	2	0	0	0	0	0	0	0	0	Bacteria(100);"Proteobacteria"(100);Gammaproteobacteria(100);Pseudomonadales(100);Pseudomonadaceae(100);
1653	2	0	0	0	0	0	0	0	0	0	0	0	1	0	0	0	0	1	0	0	Bacteria(100);"Proteobacteria"(100);Gammaproteobacteria(100);
1654	2	1	0	0	0	0	0	0	0	0	0	0	0	0	0	1	0	0	0	0	Bacteria(100);unclassified(100);unclassified(100);unclassified(100);unclassified(100);unclassified(100);
1655	2	0	0	0	0	0	0	0	0	0	0	1	0	0	0	0	0	1	0	0	Bacteria(100);"Proteobacteria"(100);Gammaproteobacteria(100);
1656	2	0	0	0	0	1	0	0	0	1	0	0	0	0	0	0	0	0	0	0	Bacteria(100);"Proteobacteria"(100);
1657	2	0	0	0	0	0	0	0	0	0	0	2	0	0	0	0	0	0	0	0	Bacteria(100);"Proteobacteria"(100);Gammaproteobacteria(100);
1658	2	0	0	0	0	0	0	0	0	0	0	2	0	0	0	0	0	0	0	0	Bacteria(100);"Proteobacteria"(100);Gammaproteobacteria(100);Pseudomonadales(100);Moraxellaceae(100);Acinetobacter(100);
1659	2	0	0	0	0	0	0	0	0	0	0	0	0	1	0	0	0	1	0	0	Bacteria(100);"Proteobacteria"(100);Gammaproteobacteria(100);unclassified(100);unclassified(100);unclassified(100);
1660	2	0	0	0	0	0	0	0	0	0	0	0	0	0	0	0	0	0	1	1	no_consensus;
1661	2	0	0	0	1	0	0	0	0	0	0	0	1	0	0	0	0	0	0	0	no_consensus;
1662	2	0	0	0	0	0	0	0	0	0	0	0	1	1	0	0	0	0	0	0	no_consensus;
1663	2	0	0	0	0	0	0	0	1	0	0	0	0	0	0	0	0	0	1	0	no_consensus;
1664	2	0	0	1	1	0	0	0	0	0	0	0	0	0	0	0	0	0	0	0	Bacteria(100);"Proteobacteria"(100);Gammaproteobacteria(100);unclassified(100);unclassified(100);unclassified(100);
1665	2	0	0	0	0	0	1	0	1	0	0	0	0	0	0	0	0	0	0	0	no_consensus;
1666	2	0	2	0	0	0	0	0	0	0	0	0	0	0	0	0	0	0	0	0	Bacteria(100);unclassified(100);unclassified(100);unclassified(100);unclassified(100);unclassified(100);
1667	2	0	0	0	0	0	0	0	0	0	0	0	0	2	0	0	0	0	0	0	no_consensus;
1668	2	0	0	0	0	0	0	0	0	0	0	0	2	0	0	0	0	0	0	0	no_consensus;
1669	2	0	0	0	0	0	0	0	0	0	0	2	0	0	0	0	0	0	0	0	no_consensus;
1670	2	0	0	0	0	0	0	0	0	0	0	0	2	0	0	0	0	0	0	0	no_consensus;
1671	2	0	0	0	0	0	0	0	0	0	0	2	0	0	0	0	0	0	0	0	no_consensus;
1672	2	0	0	0	0	0	0	0	2	0	0	0	0	0	0	0	0	0	0	0	Bacteria(100);"Proteobacteria"(100);Gammaproteobacteria(100);Legionellales(100);Legionellaceae(100);Legionella(100);
1673	2	0	0	0	0	0	0	0	0	0	0	1	1	0	0	0	0	0	0	0	no_consensus;
1674	2	0	0	2	0	0	0	0	0	0	0	0	0	0	0	0	0	0	0	0	Bacteria(100);"Proteobacteria"(100);unclassified(100);unclassified(100);unclassified(100);unclassified(100);
1675	2	0	0	0	0	0	0	0	1	0	0	0	0	0	1	0	0	0	0	0	Bacteria(100);unclassified(100);unclassified(100);unclassified(100);unclassified(100);unclassified(100);
1676	2	0	0	0	0	0	0	0	0	0	0	1	1	0	0	0	0	0	0	0	Bacteria(100);"Proteobacteria"(100);Gammaproteobacteria(100);Pseudomonadales(100);Moraxellaceae(100);Acinetobacter(100);
1677	2	0	1	0	0	0	0	1	0	0	0	0	0	0	0	0	0	0	0	0	Bacteria(100);
1678	2	0	0	0	0	0	0	0	0	0	0	1	0	0	0	0	0	1	0	0	Bacteria(100);"Proteobacteria"(100);Gammaproteobacteria(100);Pseudomonadales(100);Moraxellaceae(100);
1679	2	0	0	0	0	0	0	0	0	0	0	1	1	0	0	0	0	0	0	0	no_consensus;
1680	2	0	2	0	0	0	0	0	0	0	0	0	0	0	0	0	0	0	0	0	Bacteria(100);unclassified(100);unclassified(100);unclassified(100);unclassified(100);unclassified(100);
1681	2	0	0	0	0	0	0	0	0	0	0	2	0	0	0	0	0	0	0	0	no_consensus;
1682	2	0	0	0	0	0	0	0	0	0	0	0	0	0	0	0	0	0	0	2	Bacteria(100);"Proteobacteria"(100);
1683	2	0	0	0	0	0	0	0	0	0	0	2	0	0	0	0	0	0	0	0	Bacteria(100);"Proteobacteria"(100);Gammaproteobacteria(100);
1684	2	0	0	0	0	0	0	0	0	0	0	0	1	0	0	1	0	0	0	0	Bacteria(100);unclassified(100);unclassified(100);unclassified(100);unclassified(100);unclassified(100);
1685	2	0	0	0	0	0	0	0	0	0	0	1	1	0	0	0	0	0	0	0	no_consensus;
1686	2	0	0	2	0	0	0	0	0	0	0	0	0	0	0	0	0	0	0	0	Bacteria(100);"Proteobacteria"(100);unclassified(100);unclassified(100);unclassified(100);unclassified(100);
1687	2	0	0	0	0	0	0	0	1	1	0	0	0	0	0	0	0	0	0	0	no_consensus;
1688	2	0	1	0	0	0	0	0	0	0	0	0	0	0	0	0	0	1	0	0	Bacteria(100);"Proteobacteria"(100);Gammaproteobacteria(100);"Enterobacteriales"(100);Enterobacteriaceae(100);unclassified(100);
1689	2	0	0	0	0	0	0	0	0	0	0	1	0	0	0	0	0	1	0	0	no_consensus;
1690	2	0	0	0	0	0	0	0	0	0	0	2	0	0	0	0	0	0	0	0	no_consensus;
1691	2	0	0	0	1	1	0	0	0	0	0	0	0	0	0	0	0	0	0	0	Bacteria(100);"Proteobacteria"(100);unclassified(100);unclassified(100);unclassified(100);unclassified(100);
1692	2	0	0	0	0	0	0	0	0	0	0	0	0	2	0	0	0	0	0	0	Bacteria(100);"Proteobacteria"(100);Gammaproteobacteria(100);"Enterobacteriales"(100);Enterobacteriaceae(100);unclassified(100);
1693	2	0	0	0	0	0	0	0	0	0	0	0	0	0	0	0	2	0	0	0	Bacteria(100);unclassified(100);unclassified(100);unclassified(100);unclassified(100);unclassified(100);
1694	2	0	0	0	0	0	0	0	0	0	0	0	1	0	0	0	0	1	0	0	no_consensus;
1695	2	0	0	0	0	0	0	0	0	0	0	2	0	0	0	0	0	0	0	0	no_consensus;
1696	2	0	0	0	0	0	0	1	0	0	0	0	0	0	0	0	0	0	0	1	no_consensus;
1697	2	0	0	0	1	1	0	0	0	0	0	0	0	0	0	0	0	0	0	0	Bacteria(100);"Proteobacteria"(100);
1698	2	0	0	0	0	0	0	0	0	0	0	1	1	0	0	0	0	0	0	0	no_consensus;
1699	2	0	0	0	1	0	0	0	0	0	0	0	0	0	0	0	0	1	0	0	Bacteria(100);"Proteobacteria"(100);Gammaproteobacteria(100);"Enterobacteriales"(100);Enterobacteriaceae(100);unclassified(100);
1700	2	2	0	0	0	0	0	0	0	0	0	0	0	0	0	0	0	0	0	0	Bacteria(100);"Verrucomicrobia"(100);Verrucomicrobiae(100);Verrucomicrobiales(100);Verrucomicrobiaceae(100);Akkermansia(100);
1701	2	0	0	0	0	0	0	0	0	0	0	0	0	0	0	0	0	0	2	0	no_consensus;
1702	2	0	0	0	0	0	0	0	0	0	0	1	0	1	0	0	0	0	0	0	no_consensus;
1703	2	0	0	0	0	0	0	0	0	0	0	2	0	0	0	0	0	0	0	0	Bacteria(100);unclassified(100);unclassified(100);unclassified(100);unclassified(100);unclassified(100);
1704	2	0	0	0	0	0	0	0	0	0	0	1	1	0	0	0	0	0	0	0	no_consensus;
1705	2	0	0	0	1	1	0	0	0	0	0	0	0	0	0	0	0	0	0	0	Bacteria(100);"Proteobacteria"(100);unclassified(100);unclassified(100);unclassified(100);unclassified(100);
1706	2	0	1	0	0	0	0	0	0	1	0	0	0	0	0	0	0	0	0	0	Bacteria(100);unclassified(100);unclassified(100);unclassified(100);unclassified(100);unclassified(100);
1707	1	0	0	0	0	0	0	0	0	0	0	0	0	0	0	0	0	0	0	1	no_consensus;
1708	1	0	0	0	0	0	0	0	0	0	0	0	1	0	0	0	0	0	0	0	no_consensus;
1709	1	1	0	0	0	0	0	0	0	0	0	0	0	0	0	0	0	0	0	0	Bacteria(100);unclassified(100);unclassified(100);unclassified(100);unclassified(100);unclassified(100);
1710	1	0	1	0	0	0	0	0	0	0	0	0	0	0	0	0	0	0	0	0	Bacteria(100);unclassified(100);unclassified(100);unclassified(100);unclassified(100);unclassified(100);
1711	1	0	1	0	0	0	0	0	0	0	0	0	0	0	0	0	0	0	0	0	Bacteria(100);unclassified(100);unclassified(100);unclassified(100);unclassified(100);unclassified(100);
1712	1	0	0	0	0	0	0	0	0	0	0	0	0	0	0	1	0	0	0	0	Bacteria(100);unclassified(100);unclassified(100);unclassified(100);unclassified(100);unclassified(100);
1713	1	1	0	0	0	0	0	0	0	0	0	0	0	0	0	0	0	0	0	0	Bacteria(100);unclassified(100);unclassified(100);unclassified(100);unclassified(100);unclassified(100);
1714	1	1	0	0	0	0	0	0	0	0	0	0	0	0	0	0	0	0	0	0	Bacteria(100);unclassified(100);unclassified(100);unclassified(100);unclassified(100);unclassified(100);
1715	1	0	0	0	0	0	0	0	0	0	0	0	1	0	0	0	0	0	0	0	no_consensus;
1716	1	0	0	0	1	0	0	0	0	0	0	0	0	0	0	0	0	0	0	0	no_consensus;
1717	1	0	0	0	0	0	0	0	0	0	0	0	0	0	0	0	0	1	0	0	Bacteria(100);"Proteobacteria"(100);unclassified(100);unclassified(100);unclassified(100);unclassified(100);
1718	1	0	0	0	0	0	0	0	0	0	0	0	0	0	0	0	0	1	0	0	Bacteria(100);"Proteobacteria"(100);Gammaproteobacteria(100);unclassified(100);unclassified(100);unclassified(100);
1719	1	0	0	0	0	0	0	0	0	0	1	0	0	0	0	0	0	0	0	0	Bacteria(100);"Proteobacteria"(100);unclassified(100);unclassified(100);unclassified(100);unclassified(100);
1720	1	0	0	0	0	1	0	0	0	0	0	0	0	0	0	0	0	0	0	0	no_consensus;
1721	1	0	0	0	0	0	0	0	0	0	0	0	0	0	0	0	0	1	0	0	Bacteria(100);"Proteobacteria"(100);Gammaproteobacteria(100);unclassified(100);unclassified(100);unclassified(100);
1722	1	0	0	0	0	0	0	0	0	0	0	0	0	0	0	0	0	1	0	0	Bacteria(100);"Proteobacteria"(100);Gammaproteobacteria(100);"Enterobacteriales"(100);Enterobacteriaceae(100);Arsenophonus(100);
1723	1	1	0	0	0	0	0	0	0	0	0	0	0	0	0	0	0	0	0	0	Bacteria(100);unclassified(100);unclassified(100);unclassified(100);unclassified(100);unclassified(100);
1724	1	0	0	0	0	0	0	0	1	0	0	0	0	0	0	0	0	0	0	0	Bacteria(100);"Proteobacteria"(100);Alphaproteobacteria(100);Rhodobacterales(100);Rhodobacteraceae(100);unclassified(100);
1725	1	0	0	0	0	0	0	0	0	0	0	0	0	0	0	1	0	0	0	0	Bacteria(100);unclassified(100);unclassified(100);unclassified(100);unclassified(100);unclassified(100);
1726	1	0	0	0	0	0	0	0	0	0	0	0	0	0	0	0	0	1	0	0	Bacteria(100);"Proteobacteria"(100);Betaproteobacteria(100);Burkholderiales(100);Oxalobacteraceae(100);unclassified(100);
1727	1	0	0	0	0	0	0	0	1	0	0	0	0	0	0	0	0	0	0	0	Bacteria(100);"Proteobacteria"(100);Betaproteobacteria(100);Burkholderiales(100);Comamonadaceae(100);Ramlibacter(100);
1728	1	1	0	0	0	0	0	0	0	0	0	0	0	0	0	0	0	0	0	0	Bacteria(100);"Proteobacteria"(100);Betaproteobacteria(100);Burkholderiales(100);Burkholderiales_incertae_sedis(100);unclassified(100);
1729	1	0	0	0	0	0	0	0	1	0	0	0	0	0	0	0	0	0	0	0	Bacteria(100);"Proteobacteria"(100);Gammaproteobacteria(100);unclassified(100);unclassified(100);unclassified(100);
1730	1	0	0	0	0	0	0	1	0	0	0	0	0	0	0	0	0	0	0	0	no_consensus;
1731	1	0	0	0	0	0	0	0	0	0	0	0	0	0	0	1	0	0	0	0	Bacteria(100);unclassified(100);unclassified(100);unclassified(100);unclassified(100);unclassified(100);
1732	1	0	0	1	0	0	0	0	0	0	0	0	0	0	0	0	0	0	0	0	Bacteria(100);"Proteobacteria"(100);unclassified(100);unclassified(100);unclassified(100);unclassified(100);
1733	1	0	0	0	0	0	1	0	0	0	0	0	0	0	0	0	0	0	0	0	Bacteria(100);"Proteobacteria"(100);Gammaproteobacteria(100);Pseudomonadales(100);Moraxellaceae(100);Acinetobacter(100);
1734	1	0	0	0	1	0	0	0	0	0	0	0	0	0	0	0	0	0	0	0	Bacteria(100);unclassified(100);unclassified(100);unclassified(100);unclassified(100);unclassified(100);
1735	1	0	0	0	0	0	0	0	0	0	0	0	0	0	0	0	0	0	0	1	no_consensus;
1736	1	0	0	0	0	0	0	0	0	0	0	0	0	0	0	0	0	0	1	0	Bacteria(100);"Proteobacteria"(100);Gammaproteobacteria(100);"Enterobacteriales"(100);Enterobacteriaceae(100);Arsenophonus(100);
1737	1	0	0	0	1	0	0	0	0	0	0	0	0	0	0	0	0	0	0	0	Bacteria(100);"Proteobacteria"(100);Gammaproteobacteria(100);unclassified(100);unclassified(100);unclassified(100);
1738	1	0	0	0	0	0	0	0	0	0	0	1	0	0	0	0	0	0	0	0	no_consensus;
1739	1	1	0	0	0	0	0	0	0	0	0	0	0	0	0	0	0	0	0	0	Bacteria(100);"Proteobacteria"(100);Betaproteobacteria(100);Burkholderiales(100);unclassified(100);unclassified(100);
1740	1	0	0	0	0	0	0	0	1	0	0	0	0	0	0	0	0	0	0	0	Bacteria(100);"Proteobacteria"(100);Betaproteobacteria(100);Burkholderiales(100);Comamonadaceae(100);Roseateles(100);
1741	1	0	0	0	0	0	0	0	0	0	0	0	0	0	0	0	0	0	1	0	Bacteria(100);"Proteobacteria"(100);Gammaproteobacteria(100);"Enterobacteriales"(100);Enterobacteriaceae(100);Arsenophonus(100);
1742	1	0	0	0	0	0	0	0	0	0	0	0	0	0	0	0	0	0	1	0	no_consensus;
1743	1	0	0	0	0	0	0	0	1	0	0	0	0	0	0	0	0	0	0	0	Bacteria(100);"Proteobacteria"(100);Betaproteobacteria(100);Burkholderiales(100);Comamonadaceae(100);Ramlibacter(100);
1744	1	1	0	0	0	0	0	0	0	0	0	0	0	0	0	0	0	0	0	0	Bacteria(100);unclassified(100);unclassified(100);unclassified(100);unclassified(100);unclassified(100);
1745	1	0	0	0	0	0	1	0	0	0	0	0	0	0	0	0	0	0	0	0	Bacteria(100);unclassified(100);unclassified(100);unclassified(100);unclassified(100);unclassified(100);
1746	1	0	0	0	0	0	0	0	0	0	0	0	0	0	0	0	1	0	0	0	no_consensus;
1747	1	0	0	0	0	0	0	0	0	0	0	1	0	0	0	0	0	0	0	0	Bacteria(100);unclassified(100);unclassified(100);unclassified(100);unclassified(100);unclassified(100);
1748	1	0	1	0	0	0	0	0	0	0	0	0	0	0	0	0	0	0	0	0	Bacteria(100);unclassified(100);unclassified(100);unclassified(100);unclassified(100);unclassified(100);
1749	1	0	0	0	0	0	0	0	0	0	0	0	0	0	0	0	0	0	0	1	no_consensus;
1750	1	0	0	0	0	0	0	0	0	0	0	0	0	0	0	0	0	1	0	0	no_consensus;
1751	1	0	0	0	0	0	0	0	0	0	0	0	0	0	0	0	0	0	0	1	Bacteria(100);unclassified(100);unclassified(100);unclassified(100);unclassified(100);unclassified(100);
1752	1	1	0	0	0	0	0	0	0	0	0	0	0	0	0	0	0	0	0	0	Bacteria(100);unclassified(100);unclassified(100);unclassified(100);unclassified(100);unclassified(100);
1753	1	0	0	0	0	0	0	0	0	0	0	1	0	0	0	0	0	0	0	0	no_consensus;
1754	1	0	0	0	0	0	0	0	0	0	0	0	0	0	0	0	0	1	0	0	no_consensus;
1755	1	0	0	0	0	0	0	1	0	0	0	0	0	0	0	0	0	0	0	0	no_consensus;
1756	1	0	0	0	0	0	0	1	0	0	0	0	0	0	0	0	0	0	0	0	Bacteria(100);"Proteobacteria"(100);Gammaproteobacteria(100);"Enterobacteriales"(100);Enterobacteriaceae(100);Arsenophonus(100);
1757	1	0	0	0	0	0	0	0	0	0	0	0	0	0	0	0	1	0	0	0	Bacteria(100);unclassified(100);unclassified(100);unclassified(100);unclassified(100);unclassified(100);
1758	1	0	0	0	0	0	0	0	0	0	0	1	0	0	0	0	0	0	0	0	Bacteria(100);unclassified(100);unclassified(100);unclassified(100);unclassified(100);unclassified(100);
1759	1	0	0	1	0	0	0	0	0	0	0	0	0	0	0	0	0	0	0	0	Bacteria(100);"Proteobacteria"(100);Gammaproteobacteria(100);unclassified(100);unclassified(100);unclassified(100);
1760	1	0	0	0	0	0	0	0	0	1	0	0	0	0	0	0	0	0	0	0	no_consensus;
1761	1	0	0	0	0	0	0	0	1	0	0	0	0	0	0	0	0	0	0	0	Bacteria(100);"Proteobacteria"(100);Gammaproteobacteria(100);"Enterobacteriales"(100);Enterobacteriaceae(100);unclassified(100);
1762	1	0	0	0	0	1	0	0	0	0	0	0	0	0	0	0	0	0	0	0	no_consensus;
1763	1	0	0	0	0	0	0	0	0	0	0	0	0	0	0	0	0	0	1	0	Bacteria(100);"Proteobacteria"(100);Gammaproteobacteria(100);"Enterobacteriales"(100);Enterobacteriaceae(100);Arsenophonus(100);
1764	1	0	0	0	0	0	0	0	0	0	0	0	0	0	0	1	0	0	0	0	Bacteria(100);unclassified(100);unclassified(100);unclassified(100);unclassified(100);unclassified(100);
1765	1	0	0	0	0	0	0	0	0	0	0	0	0	1	0	0	0	0	0	0	Bacteria(100);"Proteobacteria"(100);Gammaproteobacteria(100);Pseudomonadales(100);Moraxellaceae(100);Acinetobacter(100);
1766	1	0	0	0	1	0	0	0	0	0	0	0	0	0	0	0	0	0	0	0	Bacteria(100);"Proteobacteria"(100);unclassified(100);unclassified(100);unclassified(100);unclassified(100);
1767	1	0	0	0	1	0	0	0	0	0	0	0	0	0	0	0	0	0	0	0	Bacteria(100);"Proteobacteria"(100);unclassified(100);unclassified(100);unclassified(100);unclassified(100);
1768	1	0	0	0	0	1	0	0	0	0	0	0	0	0	0	0	0	0	0	0	Bacteria(100);"Proteobacteria"(100);Gammaproteobacteria(100);unclassified(100);unclassified(100);unclassified(100);
1769	1	0	0	0	1	0	0	0	0	0	0	0	0	0	0	0	0	0	0	0	no_consensus;
1770	1	1	0	0	0	0	0	0	0	0	0	0	0	0	0	0	0	0	0	0	Bacteria(100);unclassified(100);unclassified(100);unclassified(100);unclassified(100);unclassified(100);
1771	1	0	0	0	0	0	0	0	1	0	0	0	0	0	0	0	0	0	0	0	Bacteria(100);unclassified(100);unclassified(100);unclassified(100);unclassified(100);unclassified(100);
1772	1	0	0	0	0	0	0	0	0	0	0	0	0	0	0	0	0	0	1	0	Bacteria(100);"Proteobacteria"(100);Gammaproteobacteria(100);"Enterobacteriales"(100);Enterobacteriaceae(100);Arsenophonus(100);
1773	1	0	0	0	0	0	0	0	0	0	0	0	0	0	0	1	0	0	0	0	Bacteria(100);unclassified(100);unclassified(100);unclassified(100);unclassified(100);unclassified(100);
1774	1	0	0	1	0	0	0	0	0	0	0	0	0	0	0	0	0	0	0	0	Bacteria(100);"Proteobacteria"(100);unclassified(100);unclassified(100);unclassified(100);unclassified(100);
1775	1	0	0	0	0	0	0	0	0	0	0	0	0	0	0	0	0	0	1	0	Bacteria(100);"Proteobacteria"(100);Gammaproteobacteria(100);"Enterobacteriales"(100);Enterobacteriaceae(100);Arsenophonus(100);
1776	1	0	0	0	1	0	0	0	0	0	0	0	0	0	0	0	0	0	0	0	no_consensus;
1777	1	0	0	0	0	1	0	0	0	0	0	0	0	0	0	0	0	0	0	0	Bacteria(100);"Proteobacteria"(100);Gammaproteobacteria(100);unclassified(100);unclassified(100);unclassified(100);
1778	1	0	0	1	0	0	0	0	0	0	0	0	0	0	0	0	0	0	0	0	no_consensus;
1779	1	1	0	0	0	0	0	0	0	0	0	0	0	0	0	0	0	0	0	0	Bacteria(100);unclassified(100);unclassified(100);unclassified(100);unclassified(100);unclassified(100);
1780	1	0	0	0	0	0	0	0	0	0	0	0	0	0	0	0	0	1	0	0	Bacteria(100);"Proteobacteria"(100);unclassified(100);unclassified(100);unclassified(100);unclassified(100);
1781	1	0	0	0	0	0	0	0	0	0	0	1	0	0	0	0	0	0	0	0	Bacteria(100);"Proteobacteria"(100);Gammaproteobacteria(100);unclassified(100);unclassified(100);unclassified(100);
1782	1	0	0	0	0	0	0	0	0	0	0	0	0	0	0	0	0	0	1	0	no_consensus;
1783	1	0	0	0	0	0	1	0	0	0	0	0	0	0	0	0	0	0	0	0	no_consensus;
1784	1	0	1	0	0	0	0	0	0	0	0	0	0	0	0	0	0	0	0	0	Bacteria(100);unclassified(100);unclassified(100);unclassified(100);unclassified(100);unclassified(100);
1785	1	0	0	0	0	0	0	0	0	0	1	0	0	0	0	0	0	0	0	0	Bacteria(100);"Proteobacteria"(100);unclassified(100);unclassified(100);unclassified(100);unclassified(100);
1786	1	0	0	0	0	0	0	0	0	0	1	0	0	0	0	0	0	0	0	0	Bacteria(100);"Proteobacteria"(100);Alphaproteobacteria(100);unclassified(100);unclassified(100);unclassified(100);
1787	1	0	0	0	0	0	0	0	1	0	0	0	0	0	0	0	0	0	0	0	Bacteria(100);"Proteobacteria"(100);Alphaproteobacteria(100);Rhizobiales(100);Hyphomicrobiaceae(100);Devosia(100);
1788	1	0	0	0	0	0	0	0	0	0	0	1	0	0	0	0	0	0	0	0	Bacteria(100);"Proteobacteria"(100);unclassified(100);unclassified(100);unclassified(100);unclassified(100);
1789	1	0	1	0	0	0	0	0	0	0	0	0	0	0	0	0	0	0	0	0	Bacteria(100);unclassified(100);unclassified(100);unclassified(100);unclassified(100);unclassified(100);
1790	1	0	0	0	0	0	0	0	0	0	0	0	0	0	0	0	0	0	0	1	Bacteria(100);"Proteobacteria"(100);Gammaproteobacteria(100);"Enterobacteriales"(100);Enterobacteriaceae(100);Arsenophonus(100);
1791	1	0	0	1	0	0	0	0	0	0	0	0	0	0	0	0	0	0	0	0	Bacteria(100);"Proteobacteria"(100);Gammaproteobacteria(100);unclassified(100);unclassified(100);unclassified(100);
1792	1	0	0	0	1	0	0	0	0	0	0	0	0	0	0	0	0	0	0	0	Bacteria(100);"Proteobacteria"(100);unclassified(100);unclassified(100);unclassified(100);unclassified(100);
1793	1	0	0	0	0	0	0	0	0	0	0	0	1	0	0	0	0	0	0	0	no_consensus;
1794	1	0	1	0	0	0	0	0	0	0	0	0	0	0	0	0	0	0	0	0	Bacteria(100);"Actinobacteria"(100);Actinobacteria(100);Actinomycetales(100);Actinomycetaceae(100);Actinomyces(100);
1795	1	0	0	0	0	0	0	0	0	0	0	0	0	0	0	0	0	1	0	0	Bacteria(100);"Proteobacteria"(100);Gammaproteobacteria(100);unclassified(100);unclassified(100);unclassified(100);
1796	1	0	0	0	0	0	0	0	0	0	0	0	0	0	0	0	0	0	0	1	Bacteria(100);"Proteobacteria"(100);Gammaproteobacteria(100);"Enterobacteriales"(100);Enterobacteriaceae(100);Arsenophonus(100);
1797	1	0	0	0	0	0	0	0	0	0	1	0	0	0	0	0	0	0	0	0	Bacteria(100);"Proteobacteria"(100);Betaproteobacteria(100);Neisseriales(100);Neisseriaceae(100);unclassified(100);
1798	1	0	0	0	0	0	0	0	0	0	1	0	0	0	0	0	0	0	0	0	Bacteria(100);"Proteobacteria"(100);unclassified(100);unclassified(100);unclassified(100);unclassified(100);
1799	1	0	0	0	0	0	0	0	0	0	0	1	0	0	0	0	0	0	0	0	no_consensus;
1800	1	0	0	0	1	0	0	0	0	0	0	0	0	0	0	0	0	0	0	0	Bacteria(100);"Proteobacteria"(100);Gammaproteobacteria(100);unclassified(100);unclassified(100);unclassified(100);
1801	1	0	0	0	1	0	0	0	0	0	0	0	0	0	0	0	0	0	0	0	Bacteria(100);"Proteobacteria"(100);unclassified(100);unclassified(100);unclassified(100);unclassified(100);
1802	1	0	0	0	0	1	0	0	0	0	0	0	0	0	0	0	0	0	0	0	no_consensus;
1803	1	0	0	0	0	1	0	0	0	0	0	0	0	0	0	0	0	0	0	0	Bacteria(100);"Proteobacteria"(100);unclassified(100);unclassified(100);unclassified(100);unclassified(100);
1804	1	0	0	0	1	0	0	0	0	0	0	0	0	0	0	0	0	0	0	0	no_consensus;
1805	1	0	0	0	0	0	0	0	0	0	0	0	0	0	0	0	0	0	1	0	Bacteria(100);"Proteobacteria"(100);Gammaproteobacteria(100);unclassified(100);unclassified(100);unclassified(100);
1806	1	0	0	0	0	1	0	0	0	0	0	0	0	0	0	0	0	0	0	0	no_consensus;
1807	1	0	0	0	0	0	0	1	0	0	0	0	0	0	0	0	0	0	0	0	Bacteria(100);"Proteobacteria"(100);Gammaproteobacteria(100);"Enterobacteriales"(100);Enterobacteriaceae(100);Arsenophonus(100);
1808	1	0	0	0	0	0	0	0	0	0	0	0	0	0	0	0	0	1	0	0	Bacteria(100);"Firmicutes"(100);"Clostridia"(100);Clostridiales(100);unclassified(100);unclassified(100);
1809	1	0	1	0	0	0	0	0	0	0	0	0	0	0	0	0	0	0	0	0	Bacteria(100);unclassified(100);unclassified(100);unclassified(100);unclassified(100);unclassified(100);
1810	1	0	0	0	1	0	0	0	0	0	0	0	0	0	0	0	0	0	0	0	no_consensus;
1811	1	0	0	0	0	0	0	0	0	0	1	0	0	0	0	0	0	0	0	0	no_consensus;
1812	1	0	0	0	0	0	0	0	0	0	0	0	1	0	0	0	0	0	0	0	Bacteria(100);"Proteobacteria"(100);Gammaproteobacteria(100);unclassified(100);unclassified(100);unclassified(100);
1813	1	0	0	0	0	0	0	1	0	0	0	0	0	0	0	0	0	0	0	0	Bacteria(100);unclassified(100);unclassified(100);unclassified(100);unclassified(100);unclassified(100);
1814	1	0	0	0	0	0	0	1	0	0	0	0	0	0	0	0	0	0	0	0	Bacteria(100);"Proteobacteria"(100);Gammaproteobacteria(100);unclassified(100);unclassified(100);unclassified(100);
1815	1	0	0	0	0	0	0	0	0	0	0	0	0	0	1	0	0	0	0	0	Bacteria(100);unclassified(100);unclassified(100);unclassified(100);unclassified(100);unclassified(100);
1816	1	0	0	0	0	0	0	1	0	0	0	0	0	0	0	0	0	0	0	0	Bacteria(100);"Proteobacteria"(100);Gammaproteobacteria(100);"Enterobacteriales"(100);Enterobacteriaceae(100);Arsenophonus(100);
1817	1	0	0	0	0	0	0	0	0	0	0	0	0	0	0	1	0	0	0	0	Bacteria(100);unclassified(100);unclassified(100);unclassified(100);unclassified(100);unclassified(100);
1818	1	0	0	0	0	0	0	0	0	0	1	0	0	0	0	0	0	0	0	0	Bacteria(100);"Proteobacteria"(100);Gammaproteobacteria(100);"Enterobacteriales"(100);Enterobacteriaceae(100);Arsenophonus(100);
1819	1	0	1	0	0	0	0	0	0	0	0	0	0	0	0	0	0	0	0	0	Bacteria(100);"Proteobacteria"(100);Gammaproteobacteria(100);"Enterobacteriales"(100);Enterobacteriaceae(100);unclassified(100);
1820	1	0	0	0	0	0	0	0	0	0	0	0	0	0	0	1	0	0	0	0	Bacteria(100);unclassified(100);unclassified(100);unclassified(100);unclassified(100);unclassified(100);
1821	1	0	1	0	0	0	0	0	0	0	0	0	0	0	0	0	0	0	0	0	Bacteria(100);"Proteobacteria"(100);Gammaproteobacteria(100);"Enterobacteriales"(100);Enterobacteriaceae(100);unclassified(100);
1822	1	0	0	0	0	0	0	0	0	0	0	0	0	0	0	1	0	0	0	0	Bacteria(100);unclassified(100);unclassified(100);unclassified(100);unclassified(100);unclassified(100);
1823	1	0	0	0	0	0	0	1	0	0	0	0	0	0	0	0	0	0	0	0	Bacteria(100);"Proteobacteria"(100);Gammaproteobacteria(100);"Enterobacteriales"(100);Enterobacteriaceae(100);Arsenophonus(100);
1824	1	0	1	0	0	0	0	0	0	0	0	0	0	0	0	0	0	0	0	0	Bacteria(100);"Proteobacteria"(100);Gammaproteobacteria(100);"Enterobacteriales"(100);Enterobacteriaceae(100);unclassified(100);
1825	1	0	0	0	0	0	0	1	0	0	0	0	0	0	0	0	0	0	0	0	Bacteria(100);"Proteobacteria"(100);Gammaproteobacteria(100);"Enterobacteriales"(100);Enterobacteriaceae(100);Arsenophonus(100);
1826	1	0	0	0	0	0	0	0	0	0	0	1	0	0	0	0	0	0	0	0	Bacteria(100);unclassified(100);unclassified(100);unclassified(100);unclassified(100);unclassified(100);
1827	1	0	1	0	0	0	0	0	0	0	0	0	0	0	0	0	0	0	0	0	Bacteria(100);"Proteobacteria"(100);unclassified(100);unclassified(100);unclassified(100);unclassified(100);
1828	1	0	0	0	0	0	0	0	0	0	0	1	0	0	0	0	0	0	0	0	Bacteria(100);"Acidobacteria"(100);Acidobacteria_Gp4(100);unclassified(100);unclassified(100);unclassified(100);
1829	1	0	0	0	0	0	0	0	0	0	0	0	0	1	0	0	0	0	0	0	Bacteria(100);"Proteobacteria"(100);Gammaproteobacteria(100);Pseudomonadales(100);Moraxellaceae(100);Acinetobacter(100);
1830	1	0	0	0	0	0	0	0	1	0	0	0	0	0	0	0	0	0	0	0	Bacteria(100);"Bacteroidetes"(100);"Sphingobacteria"(100);"Sphingobacteriales"(100);Sphingobacteriaceae(100);Sphingobacterium(100);
1831	1	0	1	0	0	0	0	0	0	0	0	0	0	0	0	0	0	0	0	0	Bacteria(100);"Proteobacteria"(100);Gammaproteobacteria(100);"Enterobacteriales"(100);Enterobacteriaceae(100);unclassified(100);
1832	1	0	0	0	0	0	0	0	0	0	1	0	0	0	0	0	0	0	0	0	Bacteria(100);"Proteobacteria"(100);Gammaproteobacteria(100);unclassified(100);unclassified(100);unclassified(100);
1833	1	0	0	0	0	0	0	0	1	0	0	0	0	0	0	0	0	0	0	0	Bacteria(100);"Proteobacteria"(100);Gammaproteobacteria(100);"Enterobacteriales"(100);Enterobacteriaceae(100);unclassified(100);
1834	1	0	0	0	0	0	0	1	0	0	0	0	0	0	0	0	0	0	0	0	no_consensus;
1835	1	0	0	0	0	0	0	0	0	0	0	0	0	0	0	1	0	0	0	0	Bacteria(100);unclassified(100);unclassified(100);unclassified(100);unclassified(100);unclassified(100);
1836	1	0	0	0	0	0	0	0	0	1	0	0	0	0	0	0	0	0	0	0	Bacteria(100);"Tenericutes"(100);Mollicutes(100);Entomoplasmatales(100);Spiroplasmataceae(100);Spiroplasma(100);
1837	1	0	0	0	0	0	0	0	0	0	0	0	0	0	0	0	0	0	0	1	no_consensus;
1838	1	0	0	0	0	0	0	0	0	0	0	0	0	0	0	0	0	0	0	1	Bacteria(100);"Proteobacteria"(100);Gammaproteobacteria(100);"Enterobacteriales"(100);Enterobacteriaceae(100);Arsenophonus(100);
1839	1	0	0	0	0	0	0	0	0	0	0	0	0	0	0	0	0	1	0	0	Bacteria(100);"Proteobacteria"(100);Gammaproteobacteria(100);"Enterobacteriales"(100);Enterobacteriaceae(100);unclassified(100);
1840	1	0	0	0	0	0	0	0	0	1	0	0	0	0	0	0	0	0	0	0	Bacteria(100);unclassified(100);unclassified(100);unclassified(100);unclassified(100);unclassified(100);
1841	1	0	0	0	0	0	0	0	0	1	0	0	0	0	0	0	0	0	0	0	Bacteria(100);"Proteobacteria"(100);Gammaproteobacteria(100);"Enterobacteriales"(100);Enterobacteriaceae(100);unclassified(100);
1842	1	0	0	0	0	0	0	0	0	0	0	0	0	0	0	0	1	0	0	0	Bacteria(100);"Proteobacteria"(100);Gammaproteobacteria(100);"Enterobacteriales"(100);Enterobacteriaceae(100);unclassified(100);
1843	1	0	0	0	0	0	0	0	0	0	0	0	0	0	0	0	0	0	0	1	Bacteria(100);"Proteobacteria"(100);Gammaproteobacteria(100);"Enterobacteriales"(100);Enterobacteriaceae(100);Arsenophonus(100);
1844	1	1	0	0	0	0	0	0	0	0	0	0	0	0	0	0	0	0	0	0	Bacteria(100);unclassified(100);unclassified(100);unclassified(100);unclassified(100);unclassified(100);
1845	1	0	0	0	0	0	0	0	0	1	0	0	0	0	0	0	0	0	0	0	Bacteria(100);"Proteobacteria"(100);unclassified(100);unclassified(100);unclassified(100);unclassified(100);
1846	1	0	0	0	0	0	0	0	1	0	0	0	0	0	0	0	0	0	0	0	no_consensus;
1847	1	0	0	0	0	0	0	0	0	0	0	0	1	0	0	0	0	0	0	0	no_consensus;
1848	1	0	1	0	0	0	0	0	0	0	0	0	0	0	0	0	0	0	0	0	Bacteria(100);unclassified(100);unclassified(100);unclassified(100);unclassified(100);unclassified(100);
1849	1	0	0	0	0	0	0	0	0	1	0	0	0	0	0	0	0	0	0	0	Bacteria(100);unclassified(100);unclassified(100);unclassified(100);unclassified(100);unclassified(100);
1850	1	0	1	0	0	0	0	0	0	0	0	0	0	0	0	0	0	0	0	0	Bacteria(100);unclassified(100);unclassified(100);unclassified(100);unclassified(100);unclassified(100);
1851	1	0	0	0	0	0	0	0	0	0	0	0	0	0	0	1	0	0	0	0	Bacteria(100);unclassified(100);unclassified(100);unclassified(100);unclassified(100);unclassified(100);
1852	1	0	1	0	0	0	0	0	0	0	0	0	0	0	0	0	0	0	0	0	Bacteria(100);unclassified(100);unclassified(100);unclassified(100);unclassified(100);unclassified(100);
1853	1	0	0	0	0	0	0	0	1	0	0	0	0	0	0	0	0	0	0	0	Bacteria(100);"Proteobacteria"(100);Betaproteobacteria(100);Burkholderiales(100);Comamonadaceae(100);unclassified(100);
1854	1	0	0	0	0	0	0	0	0	1	0	0	0	0	0	0	0	0	0	0	Bacteria(100);unclassified(100);unclassified(100);unclassified(100);unclassified(100);unclassified(100);
1855	1	0	0	0	0	0	0	0	0	0	0	0	0	0	0	1	0	0	0	0	Bacteria(100);unclassified(100);unclassified(100);unclassified(100);unclassified(100);unclassified(100);
1856	1	0	0	0	0	0	0	0	1	0	0	0	0	0	0	0	0	0	0	0	no_consensus;
1857	1	0	0	0	0	0	0	0	0	0	0	0	1	0	0	0	0	0	0	0	no_consensus;
1858	1	0	0	0	1	0	0	0	0	0	0	0	0	0	0	0	0	0	0	0	Bacteria(100);"Proteobacteria"(100);unclassified(100);unclassified(100);unclassified(100);unclassified(100);
1859	1	0	0	0	0	0	0	0	0	0	0	0	1	0	0	0	0	0	0	0	no_consensus;
1860	1	0	1	0	0	0	0	0	0	0	0	0	0	0	0	0	0	0	0	0	Bacteria(100);unclassified(100);unclassified(100);unclassified(100);unclassified(100);unclassified(100);
1861	1	0	0	0	0	0	0	0	0	0	0	1	0	0	0	0	0	0	0	0	Bacteria(100);unclassified(100);unclassified(100);unclassified(100);unclassified(100);unclassified(100);
1862	1	0	0	0	0	0	0	0	0	0	0	0	0	0	0	0	0	1	0	0	Bacteria(100);"Proteobacteria"(100);unclassified(100);unclassified(100);unclassified(100);unclassified(100);
1863	1	0	0	0	0	0	1	0	0	0	0	0	0	0	0	0	0	0	0	0	Bacteria(100);"Proteobacteria"(100);unclassified(100);unclassified(100);unclassified(100);unclassified(100);
1864	1	0	0	0	0	0	0	0	0	0	0	0	0	0	0	0	0	1	0	0	Bacteria(100);unclassified(100);unclassified(100);unclassified(100);unclassified(100);unclassified(100);
1865	1	0	1	0	0	0	0	0	0	0	0	0	0	0	0	0	0	0	0	0	Bacteria(100);unclassified(100);unclassified(100);unclassified(100);unclassified(100);unclassified(100);
1866	1	0	0	0	0	0	0	0	0	0	0	0	0	0	0	0	0	0	0	1	Bacteria(100);"Proteobacteria"(100);unclassified(100);unclassified(100);unclassified(100);unclassified(100);
1867	1	1	0	0	0	0	0	0	0	0	0	0	0	0	0	0	0	0	0	0	Bacteria(100);unclassified(100);unclassified(100);unclassified(100);unclassified(100);unclassified(100);
1868	1	0	0	0	0	0	1	0	0	0	0	0	0	0	0	0	0	0	0	0	Bacteria(100);"Proteobacteria"(100);Betaproteobacteria(100);unclassified(100);unclassified(100);unclassified(100);
1869	1	0	0	0	0	0	0	0	0	0	0	0	0	0	0	1	0	0	0	0	Bacteria(100);"Proteobacteria"(100);unclassified(100);unclassified(100);unclassified(100);unclassified(100);
1870	1	0	1	0	0	0	0	0	0	0	0	0	0	0	0	0	0	0	0	0	Bacteria(100);unclassified(100);unclassified(100);unclassified(100);unclassified(100);unclassified(100);
1871	1	0	0	0	0	0	0	0	0	0	0	0	1	0	0	0	0	0	0	0	no_consensus;
1872	1	0	0	0	0	0	0	0	0	0	0	0	0	0	0	1	0	0	0	0	Bacteria(100);unclassified(100);unclassified(100);unclassified(100);unclassified(100);unclassified(100);
1873	1	0	0	0	0	0	0	0	1	0	0	0	0	0	0	0	0	0	0	0	Bacteria(100);"Proteobacteria"(100);Gammaproteobacteria(100);"Enterobacteriales"(100);Enterobacteriaceae(100);unclassified(100);
1874	1	0	0	0	0	0	0	0	0	0	0	0	0	0	0	1	0	0	0	0	Bacteria(100);unclassified(100);unclassified(100);unclassified(100);unclassified(100);unclassified(100);
1875	1	0	0	0	0	0	0	0	0	0	0	0	0	0	0	1	0	0	0	0	Bacteria(100);unclassified(100);unclassified(100);unclassified(100);unclassified(100);unclassified(100);
1876	1	0	0	0	0	0	0	0	0	1	0	0	0	0	0	0	0	0	0	0	Bacteria(100);"Proteobacteria"(100);Betaproteobacteria(100);Burkholderiales(100);Comamonadaceae(100);unclassified(100);
1877	1	0	0	0	0	0	0	0	0	0	0	1	0	0	0	0	0	0	0	0	Bacteria(100);unclassified(100);unclassified(100);unclassified(100);unclassified(100);unclassified(100);
1878	1	0	0	0	1	0	0	0	0	0	0	0	0	0	0	0	0	0	0	0	Bacteria(100);unclassified(100);unclassified(100);unclassified(100);unclassified(100);unclassified(100);
1879	1	0	0	0	0	0	0	1	0	0	0	0	0	0	0	0	0	0	0	0	no_consensus;
1880	1	0	0	0	0	0	0	0	0	0	0	1	0	0	0	0	0	0	0	0	no_consensus;
1881	1	0	1	0	0	0	0	0	0	0	0	0	0	0	0	0	0	0	0	0	Bacteria(100);unclassified(100);unclassified(100);unclassified(100);unclassified(100);unclassified(100);
1882	1	0	0	0	1	0	0	0	0	0	0	0	0	0	0	0	0	0	0	0	Bacteria(100);"Proteobacteria"(100);Gammaproteobacteria(100);unclassified(100);unclassified(100);unclassified(100);
1883	1	0	1	0	0	0	0	0	0	0	0	0	0	0	0	0	0	0	0	0	Bacteria(100);unclassified(100);unclassified(100);unclassified(100);unclassified(100);unclassified(100);
1884	1	1	0	0	0	0	0	0	0	0	0	0	0	0	0	0	0	0	0	0	Bacteria(100);unclassified(100);unclassified(100);unclassified(100);unclassified(100);unclassified(100);
1885	1	0	0	0	0	0	0	0	1	0	0	0	0	0	0	0	0	0	0	0	Bacteria(100);"Proteobacteria"(100);Alphaproteobacteria(100);Rhodospirillales(100);Acetobacteraceae(100);unclassified(100);
1886	1	0	0	0	0	0	0	0	1	0	0	0	0	0	0	0	0	0	0	0	Bacteria(100);"Proteobacteria"(100);Gammaproteobacteria(100);"Enterobacteriales"(100);Enterobacteriaceae(100);unclassified(100);
1887	1	0	0	0	1	0	0	0	0	0	0	0	0	0	0	0	0	0	0	0	no_consensus;
1888	1	0	0	0	0	0	0	0	0	0	0	1	0	0	0	0	0	0	0	0	no_consensus;
1889	1	0	0	0	0	0	0	0	1	0	0	0	0	0	0	0	0	0	0	0	Bacteria(100);unclassified(100);unclassified(100);unclassified(100);unclassified(100);unclassified(100);
1890	1	0	0	0	0	0	0	0	0	0	0	0	0	0	0	0	1	0	0	0	no_consensus;
1891	1	0	0	1	0	0	0	0	0	0	0	0	0	0	0	0	0	0	0	0	Bacteria(100);"Proteobacteria"(100);Gammaproteobacteria(100);unclassified(100);unclassified(100);unclassified(100);
1892	1	0	0	0	0	0	0	0	0	0	0	1	0	0	0	0	0	0	0	0	Bacteria(100);"Proteobacteria"(100);Betaproteobacteria(100);Burkholderiales(100);Comamonadaceae(100);Delftia(100);
1893	1	0	1	0	0	0	0	0	0	0	0	0	0	0	0	0	0	0	0	0	Bacteria(100);unclassified(100);unclassified(100);unclassified(100);unclassified(100);unclassified(100);
1894	1	1	0	0	0	0	0	0	0	0	0	0	0	0	0	0	0	0	0	0	Bacteria(100);unclassified(100);unclassified(100);unclassified(100);unclassified(100);unclassified(100);
1895	1	0	0	0	0	0	0	1	0	0	0	0	0	0	0	0	0	0	0	0	no_consensus;
1896	1	0	0	0	0	0	0	0	0	0	0	0	0	0	0	0	0	0	1	0	no_consensus;
1897	1	0	0	0	0	0	0	0	0	0	0	0	0	0	0	1	0	0	0	0	Bacteria(100);unclassified(100);unclassified(100);unclassified(100);unclassified(100);unclassified(100);
1898	1	0	0	0	0	0	0	0	0	0	0	0	1	0	0	0	0	0	0	0	Bacteria(100);"Proteobacteria"(100);Gammaproteobacteria(100);Pseudomonadales(100);Moraxellaceae(100);unclassified(100);
1899	1	0	0	0	0	0	0	0	0	0	0	1	0	0	0	0	0	0	0	0	Bacteria(100);"Proteobacteria"(100);Gammaproteobacteria(100);unclassified(100);unclassified(100);unclassified(100);
1900	1	0	0	0	0	0	0	0	0	0	0	0	1	0	0	0	0	0	0	0	Bacteria(100);"Proteobacteria"(100);Gammaproteobacteria(100);unclassified(100);unclassified(100);unclassified(100);
1901	1	1	0	0	0	0	0	0	0	0	0	0	0	0	0	0	0	0	0	0	Bacteria(100);"Proteobacteria"(100);unclassified(100);unclassified(100);unclassified(100);unclassified(100);
1902	1	0	0	0	0	0	0	0	0	0	0	0	0	0	0	1	0	0	0	0	Bacteria(100);unclassified(100);unclassified(100);unclassified(100);unclassified(100);unclassified(100);
1903	1	0	0	0	0	0	0	1	0	0	0	0	0	0	0	0	0	0	0	0	Bacteria(100);"Proteobacteria"(100);Gammaproteobacteria(100);"Enterobacteriales"(100);Enterobacteriaceae(100);Arsenophonus(100);
1904	1	0	1	0	0	0	0	0	0	0	0	0	0	0	0	0	0	0	0	0	Bacteria(100);unclassified(100);unclassified(100);unclassified(100);unclassified(100);unclassified(100);
1905	1	0	0	0	0	0	0	0	0	1	0	0	0	0	0	0	0	0	0	0	Bacteria(100);unclassified(100);unclassified(100);unclassified(100);unclassified(100);unclassified(100);
1906	1	0	0	0	0	0	0	0	0	0	0	1	0	0	0	0	0	0	0	0	Bacteria(100);"Proteobacteria"(100);Gammaproteobacteria(100);unclassified(100);unclassified(100);unclassified(100);
1907	1	0	0	0	0	0	0	0	0	0	0	0	0	0	0	0	0	1	0	0	no_consensus;
1908	1	0	0	0	0	0	0	0	0	1	0	0	0	0	0	0	0	0	0	0	Bacteria(100);"Tenericutes"(100);Mollicutes(100);Entomoplasmatales(100);Spiroplasmataceae(100);Spiroplasma(100);
1909	1	0	0	0	0	0	0	0	0	0	1	0	0	0	0	0	0	0	0	0	Bacteria(100);"Proteobacteria"(100);unclassified(100);unclassified(100);unclassified(100);unclassified(100);
1910	1	0	0	0	0	0	0	0	0	0	1	0	0	0	0	0	0	0	0	0	Bacteria(100);"Proteobacteria"(100);Betaproteobacteria(100);Burkholderiales(100);Comamonadaceae(100);unclassified(100);
1911	1	0	0	0	0	0	0	0	0	0	0	1	0	0	0	0	0	0	0	0	Bacteria(100);unclassified(100);unclassified(100);unclassified(100);unclassified(100);unclassified(100);
1912	1	0	0	0	0	0	0	0	0	1	0	0	0	0	0	0	0	0	0	0	Bacteria(100);"Tenericutes"(100);Mollicutes(100);Entomoplasmatales(100);Spiroplasmataceae(100);Spiroplasma(100);
1913	1	0	0	0	0	0	0	0	0	0	0	0	0	0	0	0	0	1	0	0	Bacteria(100);"Proteobacteria"(100);Betaproteobacteria(100);Burkholderiales(100);Oxalobacteraceae(100);unclassified(100);
1914	1	0	0	0	0	0	0	0	0	0	0	0	0	0	0	0	0	1	0	0	Bacteria(100);"Proteobacteria"(100);unclassified(100);unclassified(100);unclassified(100);unclassified(100);
1915	1	0	0	0	0	0	0	0	0	0	0	0	0	0	0	0	0	0	1	0	Bacteria(100);unclassified(100);unclassified(100);unclassified(100);unclassified(100);unclassified(100);
1916	1	0	0	0	0	0	0	0	0	0	0	0	0	0	0	0	1	0	0	0	Bacteria(100);unclassified(100);unclassified(100);unclassified(100);unclassified(100);unclassified(100);
1917	1	0	0	0	0	0	0	0	0	0	0	0	0	0	0	0	0	0	0	1	Bacteria(100);unclassified(100);unclassified(100);unclassified(100);unclassified(100);unclassified(100);
1918	1	0	0	0	0	0	0	0	0	0	0	0	0	0	0	0	0	0	0	1	Bacteria(100);unclassified(100);unclassified(100);unclassified(100);unclassified(100);unclassified(100);
1919	1	0	1	0	0	0	0	0	0	0	0	0	0	0	0	0	0	0	0	0	Bacteria(100);"Proteobacteria"(100);Betaproteobacteria(100);Burkholderiales(100);Comamonadaceae(100);Delftia(100);
1920	1	0	0	0	0	0	0	0	0	1	0	0	0	0	0	0	0	0	0	0	Bacteria(100);"Tenericutes"(100);Mollicutes(100);Entomoplasmatales(100);Spiroplasmataceae(100);Spiroplasma(100);
1921	1	0	0	0	0	0	0	0	0	0	0	0	1	0	0	0	0	0	0	0	no_consensus;
1922	1	0	0	0	0	0	0	0	0	0	0	0	0	0	0	0	0	0	1	0	Bacteria(100);"Proteobacteria"(100);Gammaproteobacteria(100);"Enterobacteriales"(100);Enterobacteriaceae(100);unclassified(100);
1923	1	0	0	0	0	0	0	1	0	0	0	0	0	0	0	0	0	0	0	0	Bacteria(100);"Proteobacteria"(100);Gammaproteobacteria(100);"Enterobacteriales"(100);Enterobacteriaceae(100);Arsenophonus(100);
1924	1	0	0	0	0	0	0	0	0	0	0	0	0	1	0	0	0	0	0	0	Bacteria(100);unclassified(100);unclassified(100);unclassified(100);unclassified(100);unclassified(100);
1925	1	0	0	0	0	0	0	0	0	0	0	0	0	0	0	0	0	1	0	0	Bacteria(100);"Proteobacteria"(100);unclassified(100);unclassified(100);unclassified(100);unclassified(100);
1926	1	0	0	0	0	0	0	0	0	0	0	1	0	0	0	0	0	0	0	0	Bacteria(100);"Proteobacteria"(100);Gammaproteobacteria(100);Pseudomonadales(100);Moraxellaceae(100);unclassified(100);
1927	1	0	0	0	0	0	0	0	0	1	0	0	0	0	0	0	0	0	0	0	Bacteria(100);"Tenericutes"(100);Mollicutes(100);Entomoplasmatales(100);Spiroplasmataceae(100);Spiroplasma(100);
1928	1	0	0	0	0	0	0	0	0	0	0	0	0	0	0	0	0	0	1	0	no_consensus;
1929	1	0	0	0	0	0	0	0	0	0	0	0	0	0	0	0	0	1	0	0	Bacteria(100);"Proteobacteria"(100);Betaproteobacteria(100);Burkholderiales(100);Comamonadaceae(100);Hydrogenophaga(100);
1930	1	0	0	0	0	0	0	0	0	0	0	0	0	1	0	0	0	0	0	0	Bacteria(100);"Proteobacteria"(100);Gammaproteobacteria(100);unclassified(100);unclassified(100);unclassified(100);
1931	1	0	0	0	0	0	0	0	0	0	0	0	1	0	0	0	0	0	0	0	no_consensus;
1932	1	0	0	0	0	0	0	0	0	0	0	1	0	0	0	0	0	0	0	0	no_consensus;
1933	1	0	0	0	0	0	0	0	0	1	0	0	0	0	0	0	0	0	0	0	Bacteria(100);"Proteobacteria"(100);Betaproteobacteria(100);Burkholderiales(100);Oxalobacteraceae(100);unclassified(100);
1934	1	0	0	0	0	0	0	0	0	0	0	1	0	0	0	0	0	0	0	0	no_consensus;
1935	1	0	0	0	0	0	0	0	0	0	0	0	0	0	0	0	0	1	0	0	Bacteria(100);"Proteobacteria"(100);Gammaproteobacteria(100);unclassified(100);unclassified(100);unclassified(100);
1936	1	0	0	0	0	0	0	0	0	0	0	0	0	0	0	0	1	0	0	0	Bacteria(100);unclassified(100);unclassified(100);unclassified(100);unclassified(100);unclassified(100);
1937	1	1	0	0	0	0	0	0	0	0	0	0	0	0	0	0	0	0	0	0	Bacteria(100);unclassified(100);unclassified(100);unclassified(100);unclassified(100);unclassified(100);
1938	1	0	0	0	0	0	0	0	0	0	0	1	0	0	0	0	0	0	0	0	Bacteria(100);unclassified(100);unclassified(100);unclassified(100);unclassified(100);unclassified(100);
1939	1	0	0	0	0	0	0	0	0	0	0	0	0	0	0	0	1	0	0	0	Bacteria(100);unclassified(100);unclassified(100);unclassified(100);unclassified(100);unclassified(100);
1940	1	0	0	0	0	0	0	0	0	0	0	0	0	0	0	1	0	0	0	0	Bacteria(100);unclassified(100);unclassified(100);unclassified(100);unclassified(100);unclassified(100);
1941	1	0	0	0	0	0	0	0	0	0	0	0	0	0	0	1	0	0	0	0	Bacteria(100);unclassified(100);unclassified(100);unclassified(100);unclassified(100);unclassified(100);
1942	1	1	0	0	0	0	0	0	0	0	0	0	0	0	0	0	0	0	0	0	Bacteria(100);unclassified(100);unclassified(100);unclassified(100);unclassified(100);unclassified(100);
1943	1	0	0	0	0	0	0	0	0	0	0	0	0	0	0	1	0	0	0	0	Bacteria(100);unclassified(100);unclassified(100);unclassified(100);unclassified(100);unclassified(100);
1944	1	0	1	0	0	0	0	0	0	0	0	0	0	0	0	0	0	0	0	0	Bacteria(100);unclassified(100);unclassified(100);unclassified(100);unclassified(100);unclassified(100);
1945	1	0	1	0	0	0	0	0	0	0	0	0	0	0	0	0	0	0	0	0	Bacteria(100);unclassified(100);unclassified(100);unclassified(100);unclassified(100);unclassified(100);
1946	1	0	0	0	0	0	0	0	0	0	0	0	0	0	0	1	0	0	0	0	Bacteria(100);unclassified(100);unclassified(100);unclassified(100);unclassified(100);unclassified(100);
1947	1	0	1	0	0	0	0	0	0	0	0	0	0	0	0	0	0	0	0	0	Bacteria(100);unclassified(100);unclassified(100);unclassified(100);unclassified(100);unclassified(100);
1948	1	0	0	0	0	0	0	0	1	0	0	0	0	0	0	0	0	0	0	0	no_consensus;
1949	1	1	0	0	0	0	0	0	0	0	0	0	0	0	0	0	0	0	0	0	Bacteria(100);unclassified(100);unclassified(100);unclassified(100);unclassified(100);unclassified(100);
1950	1	0	0	0	1	0	0	0	0	0	0	0	0	0	0	0	0	0	0	0	no_consensus;
1951	1	0	0	0	0	0	0	0	1	0	0	0	0	0	0	0	0	0	0	0	Bacteria(100);unclassified(100);unclassified(100);unclassified(100);unclassified(100);unclassified(100);
1952	1	0	1	0	0	0	0	0	0	0	0	0	0	0	0	0	0	0	0	0	Bacteria(100);"Firmicutes"(100);"Clostridia"(100);Clostridiales(100);unclassified(100);unclassified(100);
1953	1	0	0	0	0	0	0	0	0	0	0	0	0	0	0	0	1	0	0	0	Bacteria(100);"Proteobacteria"(100);unclassified(100);unclassified(100);unclassified(100);unclassified(100);
1954	1	0	1	0	0	0	0	0	0	0	0	0	0	0	0	0	0	0	0	0	Bacteria(100);unclassified(100);unclassified(100);unclassified(100);unclassified(100);unclassified(100);
1955	1	0	0	0	0	0	0	0	0	0	0	0	0	0	0	0	0	0	0	1	Bacteria(100);"Proteobacteria"(100);Gammaproteobacteria(100);unclassified(100);unclassified(100);unclassified(100);
1956	1	1	0	0	0	0	0	0	0	0	0	0	0	0	0	0	0	0	0	0	Bacteria(100);unclassified(100);unclassified(100);unclassified(100);unclassified(100);unclassified(100);
1957	1	0	0	0	0	0	0	0	1	0	0	0	0	0	0	0	0	0	0	0	Bacteria(100);unclassified(100);unclassified(100);unclassified(100);unclassified(100);unclassified(100);
1958	1	0	0	0	0	0	0	0	1	0	0	0	0	0	0	0	0	0	0	0	Bacteria(100);"Firmicutes"(100);"Clostridia"(100);Clostridiales(100);Incertae_Sedis_XI(100);Peptoniphilus(100);
1959	1	0	0	0	0	0	0	0	0	1	0	0	0	0	0	0	0	0	0	0	Bacteria(100);"Proteobacteria"(100);Gammaproteobacteria(100);unclassified(100);unclassified(100);unclassified(100);
1960	1	1	0	0	0	0	0	0	0	0	0	0	0	0	0	0	0	0	0	0	Bacteria(100);unclassified(100);unclassified(100);unclassified(100);unclassified(100);unclassified(100);
1961	1	0	1	0	0	0	0	0	0	0	0	0	0	0	0	0	0	0	0	0	Bacteria(100);unclassified(100);unclassified(100);unclassified(100);unclassified(100);unclassified(100);
1962	1	0	1	0	0	0	0	0	0	0	0	0	0	0	0	0	0	0	0	0	Bacteria(100);unclassified(100);unclassified(100);unclassified(100);unclassified(100);unclassified(100);
1963	1	0	1	0	0	0	0	0	0	0	0	0	0	0	0	0	0	0	0	0	Bacteria(100);unclassified(100);unclassified(100);unclassified(100);unclassified(100);unclassified(100);
1964	1	0	0	0	0	0	0	0	0	0	1	0	0	0	0	0	0	0	0	0	Bacteria(100);"Proteobacteria"(100);Gammaproteobacteria(100);unclassified(100);unclassified(100);unclassified(100);
1965	1	0	0	0	0	0	1	0	0	0	0	0	0	0	0	0	0	0	0	0	no_consensus;
1966	1	0	1	0	0	0	0	0	0	0	0	0	0	0	0	0	0	0	0	0	Bacteria(100);"Proteobacteria"(100);unclassified(100);unclassified(100);unclassified(100);unclassified(100);
1967	1	0	0	0	0	0	1	0	0	0	0	0	0	0	0	0	0	0	0	0	Bacteria(100);"Proteobacteria"(100);Gammaproteobacteria(100);unclassified(100);unclassified(100);unclassified(100);
1968	1	0	0	0	0	0	0	0	0	0	0	0	0	0	0	1	0	0	0	0	Bacteria(100);unclassified(100);unclassified(100);unclassified(100);unclassified(100);unclassified(100);
1969	1	0	0	0	0	0	0	0	0	0	0	0	0	0	0	0	0	0	1	0	no_consensus;
1970	1	0	1	0	0	0	0	0	0	0	0	0	0	0	0	0	0	0	0	0	Bacteria(100);unclassified(100);unclassified(100);unclassified(100);unclassified(100);unclassified(100);
1971	1	0	1	0	0	0	0	0	0	0	0	0	0	0	0	0	0	0	0	0	Bacteria(100);"Proteobacteria"(100);unclassified(100);unclassified(100);unclassified(100);unclassified(100);
1972	1	1	0	0	0	0	0	0	0	0	0	0	0	0	0	0	0	0	0	0	Bacteria(100);unclassified(100);unclassified(100);unclassified(100);unclassified(100);unclassified(100);
1973	1	1	0	0	0	0	0	0	0	0	0	0	0	0	0	0	0	0	0	0	Bacteria(100);unclassified(100);unclassified(100);unclassified(100);unclassified(100);unclassified(100);
1974	1	0	1	0	0	0	0	0	0	0	0	0	0	0	0	0	0	0	0	0	Bacteria(100);unclassified(100);unclassified(100);unclassified(100);unclassified(100);unclassified(100);
1975	1	0	1	0	0	0	0	0	0	0	0	0	0	0	0	0	0	0	0	0	Bacteria(100);unclassified(100);unclassified(100);unclassified(100);unclassified(100);unclassified(100);
1976	1	1	0	0	0	0	0	0	0	0	0	0	0	0	0	0	0	0	0	0	no_consensus;
1977	1	0	1	0	0	0	0	0	0	0	0	0	0	0	0	0	0	0	0	0	Bacteria(100);unclassified(100);unclassified(100);unclassified(100);unclassified(100);unclassified(100);
1978	1	0	1	0	0	0	0	0	0	0	0	0	0	0	0	0	0	0	0	0	Bacteria(100);unclassified(100);unclassified(100);unclassified(100);unclassified(100);unclassified(100);
1979	1	0	1	0	0	0	0	0	0	0	0	0	0	0	0	0	0	0	0	0	Bacteria(100);unclassified(100);unclassified(100);unclassified(100);unclassified(100);unclassified(100);
1980	1	1	0	0	0	0	0	0	0	0	0	0	0	0	0	0	0	0	0	0	Bacteria(100);unclassified(100);unclassified(100);unclassified(100);unclassified(100);unclassified(100);
1981	1	1	0	0	0	0	0	0	0	0	0	0	0	0	0	0	0	0	0	0	Bacteria(100);unclassified(100);unclassified(100);unclassified(100);unclassified(100);unclassified(100);
1982	1	0	1	0	0	0	0	0	0	0	0	0	0	0	0	0	0	0	0	0	Bacteria(100);unclassified(100);unclassified(100);unclassified(100);unclassified(100);unclassified(100);
1983	1	0	0	0	0	0	1	0	0	0	0	0	0	0	0	0	0	0	0	0	Bacteria(100);"Bacteroidetes"(100);"Bacteroidia"(100);"Bacteroidales"(100);"Porphyromonadaceae"(100);Parabacteroides(100);
1984	1	0	0	0	0	0	0	0	0	0	0	1	0	0	0	0	0	0	0	0	Bacteria(100);"Proteobacteria"(100);unclassified(100);unclassified(100);unclassified(100);unclassified(100);
1985	1	0	0	0	0	0	0	0	1	0	0	0	0	0	0	0	0	0	0	0	Bacteria(100);"Proteobacteria"(100);unclassified(100);unclassified(100);unclassified(100);unclassified(100);
1986	1	0	0	0	0	0	0	0	0	0	0	1	0	0	0	0	0	0	0	0	Bacteria(100);"Firmicutes"(100);"Clostridia"(100);Clostridiales(100);unclassified(100);unclassified(100);
1987	1	0	0	0	0	0	0	0	1	0	0	0	0	0	0	0	0	0	0	0	Bacteria(100);"Proteobacteria"(100);Gammaproteobacteria(100);"Enterobacteriales"(100);Enterobacteriaceae(100);unclassified(100);
1988	1	0	0	0	0	0	0	0	0	0	0	0	0	0	0	0	0	0	0	1	Bacteria(100);unclassified(100);unclassified(100);unclassified(100);unclassified(100);unclassified(100);
1989	1	0	0	0	0	0	0	0	0	0	0	0	0	0	0	1	0	0	0	0	Bacteria(100);unclassified(100);unclassified(100);unclassified(100);unclassified(100);unclassified(100);
1990	1	0	0	0	0	0	0	0	0	0	0	0	0	0	0	1	0	0	0	0	Bacteria(100);unclassified(100);unclassified(100);unclassified(100);unclassified(100);unclassified(100);
1991	1	0	0	0	0	0	0	0	0	0	0	0	0	0	0	0	1	0	0	0	Bacteria(100);unclassified(100);unclassified(100);unclassified(100);unclassified(100);unclassified(100);
1992	1	0	0	0	0	0	1	0	0	0	0	0	0	0	0	0	0	0	0	0	Bacteria(100);"Firmicutes"(100);"Clostridia"(100);Clostridiales(100);unclassified(100);unclassified(100);
1993	1	0	0	0	0	0	0	0	1	0	0	0	0	0	0	0	0	0	0	0	Bacteria(100);"Firmicutes"(100);"Bacilli"(100);"Lactobacillales"(100);Lactobacillaceae(100);Lactobacillus(100);
1994	1	0	0	0	0	0	0	0	1	0	0	0	0	0	0	0	0	0	0	0	Bacteria(100);"Bacteroidetes"(100);Flavobacteria(100);"Flavobacteriales"(100);Flavobacteriaceae(100);Chryseobacterium(100);
1995	1	0	0	0	0	0	0	0	0	1	0	0	0	0	0	0	0	0	0	0	Bacteria(100);unclassified(100);unclassified(100);unclassified(100);unclassified(100);unclassified(100);
1996	1	1	0	0	0	0	0	0	0	0	0	0	0	0	0	0	0	0	0	0	Bacteria(100);unclassified(100);unclassified(100);unclassified(100);unclassified(100);unclassified(100);
[truncated: 1,334 more rows]
